# Supplementary material for: Metagenomic Analysis from the Interior of a Speleothem in Tjuv-Ante's Cave, Northern Sweden
Source: PLoS One. 2016 Mar 17;11(3):e0151577. doi: 10.1371/journal.pone.0151577 (PMC4795671; doi:10.1371/journal.pone.0151577)
Supplement: S2 File — Excel file containing identified taxa at class and species level. Sheet one contains the counts comparison of the samples at the phylum and class levels (“MG-RAST-TaxonomyPhylumAndClass”). Sheet two (“KEGG-TaxonomyClass”) contains the classes identified with the KEGG database with normalized values, and sheet three (RayMeta-MEGAN) contains the species identified with MEGAN using the predicted genes from the de novo assembly. (XLSX) [file pone.0151577.s010.xlsx]

## Sheet: MG-RAST-TaxonomyPhylumAndClass
Taxonomic profiling of the metagenomes with MG-RAST ids 4571211.3 (sample 1) and 4571212.3 (sample 2) taken from the interior of a speleothem
metagenome	domain	phylum	class	abundance	avg eValue	avg % ident	avg align len
4571211.3	Bacteria	Proteobacteria	Alphaproteobacteria	629932	-10.72	89.09	35.1
4571212.3	Bacteria	Proteobacteria	Alphaproteobacteria	268869	-9.41	88.29	32.91
4571211.3	Bacteria	-	-	204775	-5.77	84.37	27.56
4571211.3	Bacteria	Actinobacteria	Actinobacteria (class)	200786	-14.46	90.62	41.11
4571212.3	Bacteria	-	-	163968	-5.57	84.12	27.23
4571211.3	Bacteria	Proteobacteria	-	146336	-5.52	85.45	26.88
4571211.3	Bacteria	Proteobacteria	Betaproteobacteria	127522	-9.28	87.44	32.81
4571212.3	Bacteria	Actinobacteria	Actinobacteria (class)	120571	-14	91.1	40.26
4571212.3	Bacteria	Proteobacteria	-	88227	-5.47	85.35	26.76
4571211.3	Bacteria	Proteobacteria	Gammaproteobacteria	65279	-9.35	87.12	33.09
4571212.3	Bacteria	Proteobacteria	Betaproteobacteria	54157	-9.06	86.68	32.68
4571212.3	Bacteria	Proteobacteria	Gammaproteobacteria	48426	-8.83	87.29	32.15
4571212.3	Bacteria	Bacteroidetes	-	18072	-5.52	84.45	27.11
4571211.3	Bacteria	Bacteroidetes	-	15327	-5.61	84.14	27.41
4571212.3	Bacteria	Nitrospirae	Nitrospira (class)	13058	-6.03	86.86	27.57
4571211.3	Bacteria	Planctomycetes	Planctomycetacia	7944	-8.12	85.96	31.14
4571211.3	Bacteria	Bacteroidetes	Cytophagia	7789	-15.73	91.91	43.05
4571212.3	Bacteria	Planctomycetes	Planctomycetacia	7715	-9.29	86.22	33.43
4571212.3	Bacteria	Bacteroidetes	Cytophagia	7291	-15.93	92.68	43.36
4571211.3	Eukaryota	-	-	7183	-11.1	88.43	35.77
4571211.3	Bacteria	unclassified (derived from Bacteria)	unclassified (derived from Bacteria)	5615	-6.99	85.02	29.47
4571212.3	Bacteria	unclassified (derived from Bacteria)	unclassified (derived from Bacteria)	5555	-6.6	83.77	28.7
4571211.3	Bacteria	Deinococcus-Thermus	Deinococci	5487	-5.98	84.08	28.25
4571212.3	Bacteria	Bacteroidetes	Sphingobacteria	5445	-13.27	89.78	39.49
4571211.3	Bacteria	Proteobacteria	Deltaproteobacteria	5354	-9.15	86.59	33.06
4571211.3	Bacteria	Gemmatimonadetes	Gemmatimonadetes (class)	5086	-5.28	82.58	27.02
4571212.3	Bacteria	Proteobacteria	Deltaproteobacteria	4619	-13.39	89.77	39.74
4571212.3	Bacteria	Bacteroidetes	Flavobacteria	4572	-10.32	88.21	34.56
4571211.3	Bacteria	Bacteroidetes	Sphingobacteria	4000	-10.6	87.39	35.43
4571211.3	Bacteria	Bacteroidetes	Flavobacteria	3610	-6.77	83.51	29.12
4571212.3	Eukaryota	-	-	3149	-9.13	86.61	32.66
4571212.3	Bacteria	Gemmatimonadetes	Gemmatimonadetes (class)	3052	-5.39	84.07	26.63
4571212.3	Bacteria	Deinococcus-Thermus	Deinococci	2649	-9.4	88.69	32.83
4571211.3	Bacteria	Nitrospirae	Nitrospira (class)	2539	-5.38	83.78	26.76
4571212.3	Bacteria	Firmicutes	Bacilli	2141	-10.41	89.31	34.39
4571211.3	Bacteria	Firmicutes	Bacilli	2001	-10.41	90.36	34.54
4571212.3	Bacteria	Chlamydiae	Chlamydiae (class)	1710	-15.73	93.32	42.9
4571212.3	Bacteria	Firmicutes	-	1663	-5.36	81.94	27.64
4571211.3	Bacteria	Firmicutes	-	1469	-5.37	81.58	27.77
4571211.3	Bacteria	Verrucomicrobia	Verrucomicrobiae	1447	-9.99	85.04	34.98
4571211.3	Bacteria	Bacteroidetes	Bacteroidia	1441	-9.92	85.46	34.61
4571211.3	Eukaryota	Ascomycota	Sordariomycetes	1285	-19.62	93.72	49.37
4571211.3	Viruses	unclassified (derived from Viruses)	unclassified (derived from Viruses)	1224	-6.37	88.62	27.12
4571212.3	Bacteria	Bacteroidetes	Bacteroidia	1182	-8.62	84.19	32.28
4571211.3	Bacteria	Chlamydiae	Chlamydiae (class)	1087	-14.46	91.11	41.07
4571211.3	Bacteria	Cyanobacteria	unclassified (derived from Cyanobacteria)	985	-7.56	83.15	30.76
4571211.3	Bacteria	Firmicutes	Clostridia	903	-9.67	85.64	34.07
4571212.3	Bacteria	Acidobacteria	-	852	-5.16	82.88	26.77
4571211.3	Bacteria	Verrucomicrobia	-	801	-5.38	84.64	26.83
4571212.3	Viruses	unclassified (derived from Viruses)	unclassified (derived from Viruses)	742	-6.27	86.81	27.21
4571211.3	Eukaryota	Ascomycota	-	732	-18.72	91.21	48.33
4571212.3	Bacteria	Verrucomicrobia	-	706	-5.61	84.34	27.3
4571211.3	Eukaryota	unclassified (derived from Eukaryota)	unclassified (derived from Eukaryota)	696	-19.51	93.18	49.43
4571211.3	Eukaryota	Arthropoda	-	658	-12.69	88.79	38.49
4571211.3	Eukaryota	Arthropoda	Insecta	657	-20.42	95.7	50.26
4571211.3	unclassified sequences	unclassified (derived from unclassified sequences)	unclassified (derived from unclassified sequences)	610	-7.64	85.54	30.34
4571212.3	unclassified sequences	unclassified (derived from unclassified sequences)	unclassified (derived from unclassified sequences)	561	-7.7	84.33	30.21
4571211.3	Eukaryota	Ascomycota	Eurotiomycetes	542	-9.44	87.98	32.95
4571211.3	Bacteria	Acidobacteria	-	507	-5.09	82.24	26.94
4571212.3	Bacteria	Acidobacteria	Solibacteres	447	-5.07	81.48	26.65
4571212.3	Bacteria	Acidobacteria	unclassified (derived from Acidobacteria)	387	-5.36	84.6	27.29
4571211.3	Eukaryota	Chordata	-	380	-5.72	83.98	27.18
4571212.3	Bacteria	Firmicutes	Clostridia	366	-10.12	86.99	34.82
4571211.3	Eukaryota	Nematoda	Enoplea	365	-30.55	99.81	67.43
4571211.3	Eukaryota	Arthropoda	Arachnida	358	-19.78	96.18	49.35
4571211.3	Eukaryota	Chordata	Mammalia	322	-8.93	89.98	31.18
4571211.3	Bacteria	Spirochaetes	Spirochaetes (class)	322	-9.74	86.21	33.75
4571212.3	Eukaryota	Ascomycota	-	312	-10.97	87.47	35.71
4571212.3	Eukaryota	unclassified (derived from Eukaryota)	unclassified (derived from Eukaryota)	300	-21.43	95.57	52.17
4571211.3	other sequences	unclassified (derived from other sequences)	unclassified (derived from other sequences)	294	-5.28	83.76	27.08
4571212.3	Bacteria	Verrucomicrobia	Spartobacteria	282	-17.66	92.37	46.33
4571211.3	Bacteria	Verrucomicrobia	Opitutae	276	-11.16	88.52	36.12
4571211.3	Bacteria	Chloroflexi	Thermomicrobia (class)	275	-13.61	90.41	39.65
4571211.3	Eukaryota	Nematoda	Chromadorea	273	-16.78	93.33	44.54
4571212.3	Bacteria	Chloroflexi	Thermomicrobia (class)	271	-17.83	92.11	46.16
4571211.3	Bacteria	Verrucomicrobia	Spartobacteria	266	-5.07	83.14	26.63
4571211.3	Bacteria	Chloroflexi	-	265	-5.01	81.27	26.93
4571211.3	Bacteria	Acidobacteria	unclassified (derived from Acidobacteria)	256	-5.92	83.6	28.19
4571212.3	Eukaryota	Ascomycota	Eurotiomycetes	216	-11.08	86.8	35.94
4571211.3	Eukaryota	Microsporidia	unclassified (derived from Microsporidia)	213	-5.54	83.29	28.04
4571212.3	Eukaryota	Chordata	Mammalia	210	-9.41	89.86	32.14
4571211.3	Bacteria	Proteobacteria	Epsilonproteobacteria	202	-5.7	81.88	28.11
4571212.3	Eukaryota	Arthropoda	Insecta	201	-17.01	92.21	45.2
4571212.3	Eukaryota	Microsporidia	unclassified (derived from Microsporidia)	190	-6.35	86.13	27.98
4571211.3	Eukaryota	Streptophyta	-	186	-6.74	84.25	29.04
4571211.3	Eukaryota	Chordata	Actinopterygii	174	-19.9	96.51	48.9
4571211.3	Bacteria	Chloroflexi	Chloroflexi (class)	171	-11.46	87.88	36.47
4571212.3	Bacteria	Proteobacteria	Epsilonproteobacteria	159	-7.29	85.44	29.47
4571212.3	Bacteria	Spirochaetes	Spirochaetes (class)	158	-8.25	85.14	31.6
4571212.3	Eukaryota	Ascomycota	Sordariomycetes	155	-21.61	94.8	52.51
4571212.3	Eukaryota	Streptophyta	-	150	-6.47	82.97	29.03
4571212.3	Eukaryota	Chordata	-	145	-5.42	84.41	26.33
4571212.3	Eukaryota	Chordata	Actinopterygii	131	-12.85	90.28	39.68
4571211.3	Eukaryota	Cnidaria	Hydrozoa	131	-5.89	84.47	27.64
4571211.3	Eukaryota	Arthropoda	Branchiopoda	124	-14.64	92.68	41.81
4571212.3	Bacteria	Lentisphaerae	unclassified (derived from Lentisphaerae)	121	-5.41	78.5	28.14
4571211.3	Bacteria	Proteobacteria	unclassified (derived from Proteobacteria)	121	-6.74	86.28	28.43
4571211.3	Eukaryota	Streptophyta	Liliopsida	120	-15.64	92.2	42.94
4571211.3	Bacteria	Lentisphaerae	unclassified (derived from Lentisphaerae)	118	-5.52	81.45	27.73
4571212.3	other sequences	unclassified (derived from other sequences)	unclassified (derived from other sequences)	117	-5.01	83.85	26.59
4571211.3	Eukaryota	Nematoda	-	114	-15.67	91.11	43.44
4571212.3	Eukaryota	Arthropoda	-	113	-10.43	86.7	34.67
4571211.3	Eukaryota	unclassified (derived from Eukaryota)	-	106	-9.2	88.98	32.59
4571211.3	Bacteria	Firmicutes	Erysipelotrichi	103	-6.07	88.39	26.92
4571212.3	Eukaryota	Nematoda	Chromadorea	101	-19.59	95.09	49.08
4571212.3	Eukaryota	unclassified (derived from Eukaryota)	-	100	-8.65	89.12	31.55
4571212.3	Eukaryota	unclassified (derived from Fungi)	unclassified (derived from Fungi)	97	-23.09	98.17	54.69
4571212.3	Eukaryota	Nematoda	Enoplea	92	-27.82	100	62.69
4571212.3	Bacteria	Firmicutes	Erysipelotrichi	88	-5.54	87.63	26.04
4571212.3	Archaea	Thaumarchaeota	unclassified (derived from Thaumarchaeota)	88	-8.85	83.03	33.04
4571212.3	Bacteria	Verrucomicrobia	Verrucomicrobiae	85	-11	88.68	35.41
4571212.3	Bacteria	Verrucomicrobia	Opitutae	83	-19.12	92.91	48.83
4571211.3	Eukaryota	Streptophyta	unclassified (derived from Streptophyta)	76	-16.92	95.45	44.49
4571212.3	Bacteria	Cyanobacteria	unclassified (derived from Cyanobacteria)	74	-10.54	85.48	35.3
4571211.3	Eukaryota	unclassified (derived from Fungi)	unclassified (derived from Fungi)	70	-24.06	98.25	56.78
4571212.3	Archaea	-	-	68	-5.12	80.43	27.26
4571212.3	Eukaryota	Streptophyta	Liliopsida	66	-13.41	89.32	39.43
4571211.3	Bacteria	Chloroflexi	Dehalococcoidetes	64	-5.19	80.03	27.49
4571211.3	Bacteria	Bacteroidetes	unclassified (derived from Bacteroidetes)	63	-9.94	83.47	35.25
4571211.3	Archaea	Thaumarchaeota	unclassified (derived from Thaumarchaeota)	62	-5.63	84.53	27.17
4571212.3	Eukaryota	Arthropoda	Branchiopoda	58	-23.3	92.1	56.41
4571212.3	Bacteria	Tenericutes	Mollicutes	55	-14.07	91.03	40.64
4571211.3	Archaea	-	-	54	-5.3	81.1	27.36
4571212.3	Eukaryota	Streptophyta	unclassified (derived from Streptophyta)	53	-18.09	96.05	46.38
4571211.3	Bacteria	Aquificae	Aquificae (class)	44	-5.99	81.57	28.6
4571212.3	Eukaryota	Arthropoda	Arachnida	44	-23.75	98.26	55.81
4571211.3	Eukaryota	Chordata	Ascidiacea	41	-16.04	93.85	43.96
4571211.3	Eukaryota	Basidiomycota	-	39	-9.84	85.94	33.93
4571211.3	Bacteria	Tenericutes	Mollicutes	39	-14.39	92.04	40.8
4571211.3	Eukaryota	Basidiomycota	Agaricomycetes	38	-16.9	93.54	45.24
4571211.3	Bacteria	Verrucomicrobia	unclassified (derived from Verrucomicrobia)	38	-10.51	85.56	35.52
4571211.3	Eukaryota	Ascomycota	Saccharomycetes	37	-5.78	81	27.74
4571211.3	Eukaryota	Annelida	Polychaeta	35	-24.79	99.87	57.66
4571211.3	Eukaryota	Arthropoda	Malacostraca	35	-21	98.18	50.9
4571211.3	Archaea	Crenarchaeota	Thermoprotei	33	-5.14	78.72	26.34
4571211.3	Eukaryota	Cnidaria	-	32	-19.92	97.7	50.04
4571211.3	Bacteria	Deferribacteres	Deferribacteres (class)	32	-5.55	79.59	28.52
4571211.3	Eukaryota	Mollusca	Gastropoda	31	-24.23	100	56.4
4571212.3	Bacteria	Thermotogae	Thermotogae (class)	30	-5.36	79.46	27.65
4571211.3	Eukaryota	unclassified (derived from Eukaryota)	Oligohymenophorea	30	-14.54	89.25	41.23
4571211.3	Eukaryota	Arthropoda	Maxillopoda	29	-23.86	100	55.8
4571211.3	Bacteria	Fibrobacteres	Fibrobacteres (class)	29	-5.52	79.97	28.5
4571211.3	Eukaryota	Ascomycota	Dothideomycetes	28	-22.69	94.19	54.73
4571211.3	Eukaryota	Platyhelminthes	Trematoda	28	-13.25	87.4	39.23
4571212.3	Bacteria	Proteobacteria	unclassified (derived from Proteobacteria)	28	-16	97.24	42.16
4571212.3	Bacteria	Elusimicrobia	Elusimicrobia (class)	27	-6.93	81.62	30.8
4571211.3	Bacteria	Firmicutes	Negativicutes	27	-7.08	91.72	29.27
4571212.3	Bacteria	Fusobacteria	Fusobacteria (class)	26	-6.1	80.77	29.05
4571211.3	Eukaryota	Platyhelminthes	Turbellaria	25	-24.35	99.95	56.9
4571211.3	Eukaryota	unclassified (derived from Eukaryota)	Chrysophyceae	24	-31.43	100	68.75
4571212.3	Eukaryota	Arthropoda	Maxillopoda	22	-21.54	96.77	52.06
4571212.3	Eukaryota	unclassified (derived from Eukaryota)	Chrysophyceae	22	-22.95	97.77	54.94
4571211.3	Eukaryota	Apicomplexa	Aconoidasida	21	-6.69	82.12	28.1
4571212.3	Bacteria	Firmicutes	Negativicutes	21	-10.21	91.56	33.62
4571212.3	Bacteria	Synergistetes	Synergistia	21	-5.67	80.07	28.52
4571211.3	Eukaryota	Mollusca	Polyplacophora	20	-27.16	100	61.73
4571212.3	Eukaryota	Nematoda	-	20	-15.14	91.71	42.04
4571211.3	Eukaryota	Arthropoda	Ellipura	19	-24.19	100	56.46
4571211.3	Bacteria	Thermotogae	Thermotogae (class)	19	-5.79	84.03	27.48
4571211.3	Eukaryota	unclassified (derived from Eukaryota)	Bangiophyceae	19	-19.9	95.56	49.71
4571211.3	Eukaryota	unclassified (derived from Eukaryota)	Florideophyceae	19	-12.73	95.32	37.4
4571212.3	Eukaryota	unclassified (derived from Eukaryota)	Oligohymenophorea	19	-20.1	89.25	50.57
4571212.3	Eukaryota	Bacillariophyta	Bacillariophyceae	18	-5.41	76.25	28.63
4571211.3	Eukaryota	Basidiomycota	Exobasidiomycetes	17	-16.62	92.84	44.3
4571212.3	Eukaryota	Basidiomycota	Exobasidiomycetes	16	-5.91	88.23	26.91
4571211.3	Eukaryota	Chordata	Aves	16	-6.02	83.51	27.62
4571211.3	Bacteria	Synergistetes	Synergistia	15	-6.66	83.02	29.55
4571212.3	Eukaryota	Annelida	Polychaeta	14	-23.32	99.64	55.09
4571212.3	Eukaryota	Apicomplexa	Aconoidasida	14	-11.03	88.72	34.68
4571212.3	Eukaryota	Arthropoda	Malacostraca	14	-18.91	97.18	47.38
4571212.3	Eukaryota	Chlorophyta	Chlorophyceae	14	-20.84	99.6	50.56
4571212.3	Eukaryota	Platyhelminthes	Trematoda	14	-21.77	97.13	52.59
4571211.3	Eukaryota	Chlorophyta	-	13	-7.29	87.66	29.06
4571211.3	Eukaryota	unclassified (derived from Eukaryota)	Spirotrichea	13	-8.91	88.49	32.43
4571212.3	Bacteria	Acidobacteria	Acidobacteria (class)	12	-5.34	85.86	27.14
4571211.3	Eukaryota	Chlorophyta	Chlorophyceae	12	-21.44	100	51.48
4571212.3	Eukaryota	Streptophyta	Coniferopsida	12	-12.37	91	38.69
4571212.3	Bacteria	Chloroflexi	Chloroflexi (class)	11	-22.88	100	53.46
4571212.3	Bacteria	Chloroflexi	Dehalococcoidetes	11	-5.14	83.28	27.09
4571212.3	Eukaryota	unclassified (derived from Eukaryota)	Bangiophyceae	11	-11.94	91.91	35.67
4571212.3	Eukaryota	unclassified (derived from Eukaryota)	Spirotrichea	11	-17.7	92.84	45.34
4571212.3	Eukaryota	Annelida	unclassified (derived from Annelida)	10	-28.2	95.69	64.49
4571212.3	Eukaryota	Ascomycota	Saccharomycetes	10	-15.06	89.32	41.85
4571212.3	Eukaryota	Cnidaria	-	10	-19.12	97.74	47.68
4571211.3	Archaea	Euryarchaeota	Methanococci	10	-5.13	76.73	26.62
4571211.3	Bacteria	Fusobacteria	Fusobacteria (class)	10	-5.6	85.15	27.15
4571212.3	Eukaryota	Ascomycota	Dothideomycetes	9	-17.61	91.01	46.47
4571212.3	Archaea	Crenarchaeota	unclassified (derived from Crenarchaeota)	9	-6.06	86.5	28.38
4571211.3	Eukaryota	Mollusca	Bivalvia	9	-17.17	91.95	45.33
4571212.3	Eukaryota	Platyhelminthes	Turbellaria	9	-27.57	100	61.71
4571212.3	Bacteria	Verrucomicrobia	unclassified (derived from Verrucomicrobia)	9	-13.62	90.54	40.23
4571212.3	Eukaryota	unclassified (derived from Eukaryota)	Florideophyceae	9	-5.46	93.68	25.13
4571212.3	Eukaryota	unclassified (derived from Eukaryota)	Ichthyosporea	9	-22.56	100	54.33
4571211.3	Eukaryota	unclassified (derived from Eukaryota)	Ichthyosporea	9	-27.56	100	62.33
4571212.3	Eukaryota	unclassified (derived from Eukaryota)	Phyllopharyngea	9	-27.33	99.82	62
4571211.3	Eukaryota	unclassified (derived from Eukaryota)	Synurophyceae	9	-29.12	99.19	65.02
4571212.3	Eukaryota	Basidiomycota	Agaricomycetes	8	-23.24	98.33	54.38
4571212.3	Eukaryota	Basidiomycota	unclassified (derived from Basidiomycota)	8	-5.01	79.8	26.55
4571211.3	Archaea	Euryarchaeota	Methanomicrobia	8	-5.88	85.09	27.57
4571211.3	Eukaryota	Phaeophyceae	unclassified (derived from Phaeophyceae)	8	-13.12	89.19	37.84
4571211.3	Eukaryota	Arthropoda	Merostomata	7	-21.14	100	50.29
4571211.3	Archaea	Euryarchaeota	Thermococci	7	-5.12	75.46	27.21
4571211.3	Eukaryota	Streptophyta	Polypodiopsida	7	-24.25	94.69	57.83
4571211.3	Eukaryota	Annelida	Hirudinida	6	-21.43	100	51.92
4571212.3	Eukaryota	Bacillariophyta	-	6	-5.11	78.63	26.94
4571212.3	Bacteria	Chlorobi	Chlorobia	6	-21.83	94.85	54.83
4571212.3	Eukaryota	Chlorophyta	Prasinophyceae	6	-23.75	100	55.62
4571212.3	Eukaryota	unclassified (derived from Eukaryota)	Synurophyceae	6	-24.4	100	56.61
4571211.3	Eukaryota	Annelida	unclassified (derived from Annelida)	5	-30.33	100	66.67
4571212.3	Eukaryota	Arthropoda	Ellipura	5	-23.5	99.35	55.61
4571212.3	Bacteria	Bacteroidetes	unclassified (derived from Bacteroidetes)	5	-6.5	85.08	28.83
4571211.3	Bacteria	Chlorobi	Chlorobia	5	-19.6	95.71	51
4571212.3	Archaea	Crenarchaeota	Thermoprotei	5	-5.75	81.78	28.17
4571212.3	Archaea	Euryarchaeota	Archaeoglobi	5	-5.15	82.72	26.81
4571211.3	Eukaryota	unclassified (derived from Eukaryota)	Cryptophyta	5	-24.83	100	57.5
4571212.3	Eukaryota	unclassified (derived from Eukaryota)	Dinophyceae	5	-16	89.97	44.12
4571211.3	Eukaryota	unclassified (derived from Eukaryota)	Dinophyceae	5	-23.11	99.44	54.78
4571211.3	Eukaryota	unclassified (derived from Eukaryota)	Litostomatea	5	-24.6	95.33	58.2
4571211.3	Eukaryota	unclassified (derived from Eukaryota)	Phyllopharyngea	5	-21.75	99.11	52.62
4571212.3	Eukaryota	Apicomplexa	Coccidia	4	-7.47	86.14	28.69
4571212.3	Eukaryota	Chordata	Ascidiacea	4	-21.33	100	51.67
4571212.3	Eukaryota	Cnidaria	Anthozoa	4	-20.5	100	50.5
4571211.3	Eukaryota	Cnidaria	Anthozoa	4	-20.67	99.03	51
4571212.3	Eukaryota	Glomeromycota	Glomeromycetes	4	-6	87.19	28.12
4571212.3	Eukaryota	Mollusca	Bivalvia	4	-20.5	100	50.5
4571212.3	Eukaryota	Mollusca	Gastropoda	4	-19.75	95.64	49.97
4571211.3	Eukaryota	Streptophyta	Coniferopsida	4	-18.5	94.99	48.15
4571212.3	Eukaryota	Streptophyta	Mesostigmatophyceae	4	-25	100	58
4571211.3	Archaea	unclassified (derived from Archaea)	unclassified (derived from Archaea)	4	-5.08	78.29	27.33
4571212.3	Eukaryota	unclassified (derived from Eukaryota)	Cryptophyta	4	-21.1	100	50.45
4571211.3	Eukaryota	Arthropoda	Diplopoda	3	-25.33	99.74	59.33
4571211.3	Eukaryota	Ascomycota	Lecanoromycetes	3	-28.22	99.62	64
4571212.3	Eukaryota	Ascomycota	Leotiomycetes	3	-6.17	96.58	27
4571211.3	Eukaryota	Ascomycota	Pneumocystidomycetes	3	-18.93	94.79	48.04
4571211.3	Eukaryota	Chlorophyta	Prasinophyceae	3	-24.54	100	56.96
4571211.3	Eukaryota	Chlorophyta	Trebouxiophyceae	3	-14	95	40
4571212.3	Archaea	Euryarchaeota	Thermoplasmata	3	-5.06	80.43	25.56
4571212.3	Eukaryota	Mollusca	Polyplacophora	3	-20	100	50
4571211.3	Eukaryota	Streptophyta	Charophyceae	3	-6.14	86.3	27.54
4571212.3	Eukaryota	Streptophyta	Polypodiopsida	3	-36.5	99.46	77.5
4571211.3	Bacteria	Acidobacteria	Acidobacteria (class)	2	-6.5	81.44	29.5
4571212.3	Eukaryota	Annelida	-	2	-29.62	100	65.42
4571211.3	Eukaryota	Annelida	-	2	-28	100	62.5
4571212.3	Eukaryota	Annelida	Hirudinida	2	-14	95	40
4571211.3	Eukaryota	Apicomplexa	Coccidia	2	-5	81.32	26.5
4571212.3	Eukaryota	Arthropoda	Diplopoda	2	-23	94.83	54
4571211.3	Eukaryota	Ascomycota	Pezizomycetes	2	-20.5	100	50.5
4571212.3	Eukaryota	Bacillariophyta	Coscinodiscophyceae	2	-25	100	58
4571212.3	Eukaryota	Chlorophyta	Trebouxiophyceae	2	-12.5	89.66	39.5
4571212.3	Eukaryota	Chlorophyta	Ulvophyceae	2	-5.5	86.82	26.5
4571211.3	Eukaryota	Chordata	Amphibia	2	-22	100	53
4571211.3	Eukaryota	Chytridiomycota	Chytridiomycetes	2	-24.17	100	57.17
4571212.3	Eukaryota	Cnidaria	unclassified (derived from Cnidaria)	2	-29	100	64.5
4571212.3	Bacteria	Elusimicrobia	-	2	-5.5	81.83	27.5
4571211.3	Archaea	Euryarchaeota	Thermoplasmata	2	-5.62	80.64	25.38
4571211.3	Eukaryota	Kinorhyncha	unclassified (derived from Kinorhyncha)	2	-21	100	50
4571211.3	Eukaryota	Rotifera	Bdelloidea	2	-6.06	79.36	29.06
4571211.3	Eukaryota	Streptophyta	Jungermanniopsida	2	-24	99	56.5
4571212.3	Eukaryota	Xanthophyceae	unclassified (derived from Xanthophyceae)	2	-5.5	94.16	25
4571212.3	Eukaryota	unclassified (derived from Eukaryota)	Colpodea	2	-24.5	100	57.5
4571212.3	Eukaryota	unclassified (derived from Eukaryota)	Litostomatea	2	-13.64	93.75	39.86
4571211.3	Eukaryota	Arthropoda	Chilopoda	1	-21	100	50
4571211.3	Eukaryota	Arthropoda	Pycnogonida	1	-20	100	50
4571211.3	Eukaryota	Blastocladiomycota	Blastocladiomycetes	1	-22	100	53
4571211.3	Eukaryota	Brachiopoda	unclassified (derived from Brachiopoda)	1	-26	98.36	61
4571212.3	Eukaryota	Chytridiomycota	Chytridiomycetes	1	-29	100	65
4571211.3	Archaea	Crenarchaeota	unclassified (derived from Crenarchaeota)	1	-7	89.66	29
4571212.3	Bacteria	Deferribacteres	Deferribacteres (class)	1	-5.25	89.13	25
4571212.3	Eukaryota	Echinodermata	Crinoidea	1	-36	96.15	78
4571211.3	Eukaryota	Echinodermata	Holothuroidea	1	-22	100	52
4571211.3	Archaea	Euryarchaeota	Halobacteria	1	-5.5	82.25	28
4571212.3	Archaea	Euryarchaeota	Methanococci	1	-5.1	86.42	23.8
4571212.3	Archaea	Euryarchaeota	Thermococci	1	-5	75.39	28
4571211.3	Archaea	Nanoarchaeota	unclassified (derived from Nanoarchaeota)	1	-5	85.19	27
4571211.3	Eukaryota	Nematomorpha	Gordioida	1	-22.33	100	52.67
4571211.3	Eukaryota	Nemertea	Anopla	1	-24	100	56
4571212.3	Eukaryota	Phaeophyceae	unclassified (derived from Phaeophyceae)	1	-7.67	97.53	27
4571212.3	Eukaryota	Platyhelminthes	Cestoda	1	-38	100	79.05
4571211.3	Eukaryota	Platyhelminthes	Cestoda	1	-39.05	100	82.05
4571212.3	Eukaryota	Porifera	Demospongiae	1	-29	100	64.5
4571211.3	Eukaryota	Streptophyta	Bryopsida	1	-32	100	70
4571211.3	Eukaryota	Streptophyta	Cycadopsida	1	-22	100	53
4571211.3	Eukaryota	Streptophyta	Gnetopsida	1	-21	100	50
4571212.3	Eukaryota	Streptophyta	Marchantiopsida	1	-7.15	87.65	28.7
4571211.3	Eukaryota	Streptophyta	Marchantiopsida	1	-5	83.33	30
4571211.3	Bacteria	Synergistetes	-	1	-5.75	79.17	30
4571211.3	Eukaryota	Xanthophyceae	unclassified (derived from Xanthophyceae)	1	-7	96.3	27
4571212.3	Archaea	unclassified (derived from Archaea)	unclassified (derived from Archaea)	1	-5	88.89	27
4571211.3	Eukaryota	unclassified (derived from Eukaryota)	Compsopogonophyceae	1	-7.75	85.83	30
4571211.3	Eukaryota	unclassified (derived from Eukaryota)	Heterolobosea	1	-5	78.57	28

## Sheet: KEGG-TaxonomyClass
This data was calculated for metagenomes 4571212.3 and 4571211.3. The data was compared to KEGG using a maximum e-value of 1e-5, a minimum identity of 60 %, and a minimum alignment length of 15 measured in aa for protein and bp for RNA databases. The heatmap was clustered using ward with bray-curtis distance metric, groupped heatmap by class, and drawn using normalized values
Taxa	Sample 2	Sample 1
Oligohymenophorea	0.183342648160643	0.167517703620434
Bacteroidia	0.497730887164462	0.530355917112393
unclassified (derived from Thaumarchaeota)	0.0644023734917348	0.137339345437379
Tremellomycetes	0.138569109943041	0.129557755223205
Chrysiogenetes (class)	0.1914311632202	0.197607604223707
Anaerolineae	0.230678398868967	0.273370005138261
Methanomicrobia	0.339453943488891	0.336510526012005
Eurotiomycetes	0.273018591242969	0.250012119218273
unclassified (derived from Korarchaeota)	0	0.0115811271477971
Verrucomicrobiae	0.194236290607294	0.203759023324255
Gammaproteobacteria	0.861957093195073	0.847007947746751
unclassified (derived from Microsporidia)	0.153784153918514	0.179194187961199
Sphingobacteriia	0.571169001817212	0.60455482245598
Fibrobacteria	0.132584353747249	0.14950190062875
Hydrozoa	0.323539114900802	0.266951965465767
Dothideomycetes	0.0581622282192458	0.0581622282192458
Deinococci	0.580937977892492	0.545802436520937
Thermomicrobia (class)	0.464028285205696	0.47766058730857
Nitrospira (class)	0.485554215472394	0.648101335643679
Methanopyri	0.00577597842130147	3.95512e+09
Coccidia	0.0733455179039977	0.0589796162764085
Alphaproteobacteria	1	0.942319024329903
Mammalia	0.368322384344993	0.28432530033404
Chromadorea	0.288823736083235	0.211340171186162
Betaproteobacteria	0.879543515821064	0.833406706363718
Anthozoa	0.246452274490057	0.239617832862005
unclassified (derived from Proteobacteria)	0.311919033922717	0.320665806988428
Exobasidiomycetes	0.0623259046663702	0.0385211621100801
Aves	0.107062065485802	0.0165057437763569
Gemmatimonadetes (class)	0.542795879425025	0.510776260904608
Gloeobacteria	0.32990024373473	0.359951518364657
Thermoplasmata	0.0359207357475406	0.0409675928806271
Bryopsida	0.158512792930147	0.151817365475709
Ascidiacea	0.0787942880242028	3.95512e+09
Pezizomycetes	0.0560761264804656	0.0507919841894262
Actinopterygii	0.225623308770999	0.155220079594316
Insecta	0.431871741177428	0.321057984979008
Chlorophyceae	0.196295245332568	0.191514665716658
Bacilli	0.619348922362716	0.62203065720571
Epsilonproteobacteria	0.400514226815138	0.413596802146986
unassigned	0.681352042423626	0.650468408483105
Chlamydiia	0.31672169407763	0.360908164349733
unclassified (derived from Chordata)	0.194926813791095	0.144151210899357
Saccharomycetes	0.235970581501185	0.234147243785142
Coscinodiscophyceae	0.104526008038846	0.11289210863707
Methanococci	0.106430356265991	0.0735868709713565
Clostridia	0.572053954791702	0.594079675247047
Schizosaccharomycetes	0.0560761264804656	0.0581622282192458
Trematoda	0.0567717511155229	3.95512e+09
unclassified (derived from Cyanobacteria)	0.56657199255897	0.589084407217492
unclassified (derived from Verrucomicrobia)	0.250409716237153	0.244816623180586
Amphibia	0.0284085381385189	0.017980129845654
Arachnida	0.274176056700885	0.130880355336759
Bangiophyceae	0.0671643016542243	0.0831650326993937
Opitutae	0.428574492436107	0.438421572619141
unclassified (derived from Bacteroidetes)	0.400396047106455	0.427877935343525
Mamiellophyceae	0.148388674243899	0.15296092333055
Deltaproteobacteria	0.680248249278013	0.694763750883106
Thermotogae (class)	0.279948825990458	0.297698220660945
Synergistia	0.183722799482808	0.196415190209003
unclassified (derived from Euryarchaeota)	0.0224006345159637	0.0225554370060819
Cytophagia	0.611936783545858	0.636265734018027
Dehalococcoidetes	0.28867882650186	0.327046480981497
Sordariomycetes	0.202895638862126	0.168026806241965
Chloroflexi (class)	0.514405501626442	0.531882096491476
unclassified (derived from Eukaryota)	0.372013373455357	0.318819107815264
Acidobacteriia	0.3824130237215	0.425430838059554
Solibacteres	0.479016548360127	0.524639753337554
Aconoidasida	0.111439098685034	0.0807852507254928
Actinobacteria (class)	0.905584967650206	0.878090971622925
Spirochaetia	0.428713833528202	0.448448771796437
unclassified (derived from Acidobacteria)	0.408235507196261	0.459803973598312
Ustilaginomycetes	0.0895357811348542	0.077596436577281
Liliopsida	0.185978111230331	0.191514665716658
unclassified (derived from Placozoa)	0.155695394671075	0.0902384562614484
unclassified (derived from Bacteria)	0.325159915791817	0.346602007940078
Leotiomycetes	0.0908621527675927	0.0312440568736657
Echinoidea	0.143301046519596	0.0759956237346799
Elusimicrobia (class)	0.0855341269171674	0.124847638980982
Archaeoglobi	0.0719762750175801	0.0202433618335315
Agaricomycetes	0.118748804373304	0.117193664945124
Methanobacteria	0.0774365423037298	0.0532506419511391
Halobacteria	0.16081615946379	0.112166779081538
Aquificae (class)	0.305418109961072	0.354056002656144
Thermococci	0.054684222538015	0.0052223220258021
Fusobacteriia	0.240109694252307	0.255653949823252
Deferribacteres (class)	0.282576638604366	0.301891271459862
Planctomycetia	0.551160924090524	0.591526112470771
Mollicutes	0.189642115632623	0.215107858933738
unclassified (derived from Streptophyta)	0.380205911755884	0.34913536750097
Heterolobosea	0.130913288468001	0.12140645067569
Dictyoglomia	0.0908621527675927	3.95512e+09
Chlorobia	0.460876398565349	0.480567635156332
Negativicutes	0.100031625944599	0.196014872665453
Thermoprotei	0.0567717511155229	0.077596436577281
Flavobacteriia	0.605889956147241	0.639355463724862
Bacillariophyceae	0.10579709668909	0.0979704958728346

## Sheet: RayMeta-MEGAN
This table contains the comparison of the normalized counts of the taxonomic profiling performed with MEGAN using the predicted genes from our de novo assembly
Taxa	Sample 1	Sample 2
Brevundimonas subvibrioides ATCC 15264	1318.0	1566.0
Polaromonas sp. JS666	685.0	187.0
Erythrobacter litoralis HTCC2594	488.0	321.0
Polaromonas naphthalenivorans CJ2	319.0	72.0
Pseudonocardia dioxanivorans CB1190	178.0	186.0
Conexibacter woesei DSM 14684	168.0	108.0
Novosphingobium aromaticivorans DSM 12444	128.0	105.0
Novosphingobium sp. PP1Y	104.0	108.0
Sphingopyxis alaskensis RB2256	111.0	100.0
Sphingomonas wittichii RW1	102.0	89.0
Mesorhizobium ciceri biovar biserrulae WSM1271	105.0	84.0
Mesorhizobium loti MAFF303099	122.0	55.0
Sphingomonas sp. MM-1	96.0	72.0
Ramlibacter tataouinensis TTB310	127.0	38.0
Mesorhizobium opportunistum WSM2075	96.0	62.0
Pantholops hodgsonii	77.0	71.0
Mesorhizobium australicum WSM2073	76.0	65.0
Polymorphum gilvum SL003B-26A1	87.0	51.0
Chelativorans sp. BNC1	71.0	62.0
Phenylobacterium zucineum HLK1	53.0	45.0
Candidatus Nitrospira defluvii	0.0	90.0
Sphingobium sp. SYK-6	41.0	49.0
Pseudoxanthomonas suwonensis 11-1	44.0	38.0
Starkeya novella DSM 506	44.0	35.0
Caulobacter sp. K31	34.0	44.0
Rhizobium sp.	36.0	42.0
Belliella baltica DSM 15883	12.0	62.0
uncultured bacterium	28.0	46.0
Sphingobium japonicum UT26S	39.0	33.0
Acidovorax sp. KKS102	48.0	17.0
Rhodanobacter denitrificans	28.0	36.0
Caulobacter crescentus NA1000	28.0	35.0
Caulobacter segnis ATCC 21756	25.0	32.0
Methylobacterium nodulans ORS 2060	28.0	28.0
Pseudoxanthomonas spadix BD-a59	23.0	31.0
Saccharothrix espanaensis DSM 44229	21.0	32.0
Variovorax paradoxus EPS	32.0	20.0
Rhodoferax ferrireducens T118	34.0	15.0
Xanthobacter autotrophicus Py2	25.0	23.0
Sphingobium chlorophenolicum L-1	25.0	22.0
Agrobacterium radiobacter K84	22.0	24.0
Nitrobacter hamburgensis X14	21.0	25.0
Saccharopolyspora erythraea NRRL 2338	23.0	23.0
Tistrella mobilis KA081020-065	23.0	22.0
Rubrobacter xylanophilus DSM 9941	35.0	9.0
Blastococcus saxobsidens DD2	17.0	26.0
Methylibium petroleiphilum PM1	24.0	19.0
Geodermatophilus obscurus DSM 43160	19.0	23.0
Methylobacterium radiotolerans JCM 2831	21.0	21.0
Variovorax paradoxus B4	22.0	20.0
Azorhizobium caulinodans ORS 571	19.0	22.0
Ochrobactrum anthropi ATCC 49188	19.0	22.0
Pelagibacterium halotolerans B2	23.0	18.0
Hyphomicrobium nitrativorans NL23	32.0	8.0
Modestobacter marinus	18.0	20.0
Amycolatopsis mediterranei	16.0	21.0
Azospirillum brasilense Sp245	21.0	16.0
Parvibaculum lavamentivorans DS-1	19.0	18.0
Arthrobacter chlorophenolicus A6	31.0	5.0
Arthrobacter sp. FB24	32.0	4.0
Thioalkalivibrio sulfidiphilus HL-EbGr7	8.0	28.0
Bradyrhizobium sp. BTAi1	17.0	18.0
Bradyrhizobium sp. ORS 278	19.0	16.0
Methylobacterium sp. 4-46	17.0	18.0
Bradyrhizobium oligotrophicum S58	16.0	18.0
Echinicola vietnamensis DSM 17526	7.0	27.0
Ilumatobacter coccineus YM16-304	2.0	32.0
Nakamurella multipartita DSM 44233	13.0	21.0
Arthrobacter phenanthrenivorans Sphe3	28.0	5.0
Kribbella flavida DSM 17836	8.0	25.0
Rhodospirillum centenum SW	21.0	12.0
Azospirillum lipoferum 4B	12.0	20.0
Bradyrhizobium sp. S23321	17.0	15.0
Paracoccus denitrificans PD1222	20.0	12.0
Rhodococcus opacus B4	15.0	17.0
Sinorhizobium fredii NGR234	17.0	15.0
Variovorax paradoxus S110	21.0	11.0
Frankia sp. EAN1pec	8.0	23.0
Rhizobium tropici CIAT 899	18.0	13.0
Rhodopseudomonas palustris HaA2	19.0	12.0
Oligotropha carboxidovorans	18.0	12.0
Actinosynnema mirum DSM 43827	13.0	16.0
Bradyrhizobium diazoefficiens USDA 110	15.0	14.0
Rhizobium leguminosarum bv. trifolii WSM2304	13.0	16.0
Rhodomicrobium vannielii ATCC 17100	21.0	8.0
Sinorhizobium fredii HH103	15.0	14.0
Sinorhizobium fredii USDA 257	15.0	14.0
Sinorhizobium medicae WSM419	12.0	17.0
Candidatus Saccharimonas aalborgensis	6.0	22.0
Rhodopseudomonas palustris BisB18	16.0	12.0
Rhodopseudomonas palustris CGA009	6.0	22.0
Streptosporangium roseum DSM 43021	13.0	15.0
Hyphomicrobium denitrificans ATCC 51888	21.0	6.0
Rhizobium leguminosarum bv. viciae 3841	16.0	11.0
Verminephrobacter eiseniae EF01-2	15.0	12.0
Frankia symbiont of Datisca glomerata	12.0	13.0
Gemmatimonas aurantiaca T-27	17.0	8.0
Leptothrix cholodnii SP-6	13.0	12.0
Methylocystis sp. SC2	13.0	12.0
Rubrivivax gelatinosus IL144	10.0	15.0
Sordaria macrospora k-hell	12.0	13.0
Catenulispora acidiphila DSM 44928	6.0	18.0
Fluviicola taffensis DSM 16823	1.0	23.0
Frankia sp. CcI3	8.0	16.0
Thermomonospora curvata DSM 43183	7.0	17.0
endosymbiont of unidentified scaly snail isolate Monju	5.0	19.0
Azoarcus sp. KH32C	8.0	15.0
Burkholderia sp. YI23	9.0	14.0
Nocardioides sp. JS614	8.0	15.0
Pseudomonas resinovorans NBRC 106553	6.0	17.0
Ruegeria pomeroyi DSS-3	13.0	10.0
Candidatus Saccharibacteria bacterium RAAC3_TM7_1	4.0	18.0
Frankia sp. EuI1c	5.0	17.0
Rhodopseudomonas palustris BisA53	13.0	9.0
Rhodopseudomonas palustris DX-1	13.0	9.0
Truepera radiovictrix DSM 17093	14.0	8.0
Xanthomonas albilineans GPE PC73	10.0	12.0
Achromobacter xylosoxidans A8	10.0	11.0
Amycolatopsis orientalis HCCB10007	9.0	12.0
Azoarcus sp. BH72	12.0	9.0
Candidatus Accumulibacter phosphatis clade IIA str. UW-1	10.0	11.0
Methylobacterium extorquens AM1	9.0	12.0
Agrobacterium vitis S4	11.0	9.0
Curvibacter putative symbiont of Hydra magnipapillata	13.0	7.0
Dinoroseobacter shibae DFL 12 = DSM 16493	11.0	9.0
Frankia alni ACN14a	6.0	14.0
Herbaspirillum seropedicae SmR1	6.0	14.0
Mycobacterium vanbaalenii PYR-1	6.0	14.0
Thauera sp. MZ1T	5.0	15.0
Actinoplanes friuliensis DSM 7358	9.0	10.0
Alcanivorax dieselolei B5	4.0	15.0
Bradyrhizobium japonicum USDA 6	11.0	8.0
Haliangium ochraceum DSM 14365	7.0	12.0
Methylobacterium populi BJ001	13.0	6.0
Microlunatus phosphovorus NM-1	10.0	9.0
Azotobacter vinelandii	8.0	10.0
Collimonas fungivorans Ter331	7.0	11.0
Methylocella silvestris BL2	14.0	4.0
Rhizobium etli CIAT 652	11.0	7.0
Stenotrophomonas maltophilia R551-3	7.0	11.0
Streptomyces bingchenggensis BCW-1	6.0	12.0
Verrucosispora maris AB-18-032	4.0	14.0
Achromobacter xylosoxidans NH44784-1996	7.0	10.0
Actinoplanes sp. N902-109	5.0	12.0
Hyphomicrobium sp. MC1	13.0	4.0
Kitasatospora setae KM-6054	6.0	11.0
Nitrobacter winogradskyi Nb-255	10.0	7.0
Paracoccus aminophilus JCM 7686	11.0	6.0
Pseudomonas denitrificans ATCC 13867	4.0	13.0
Rhodococcus jostii RHA1	6.0	11.0
Rhodopseudomonas palustris BisB5	12.0	5.0
Stenotrophomonas maltophilia D457	4.0	13.0
Actinoplanes sp. SE50/110	6.0	10.0
Alkalilimnicola ehrlichii MLHE-1	6.0	10.0
Intrasporangium calvum DSM 43043	8.0	8.0
Kineococcus radiotolerans SRS30216 = ATCC BAA-149	9.0	7.0
Rhizobium leguminosarum bv. trifolii WSM1325	8.0	8.0
Rhodobacter sphaeroides ATCC 17025	6.0	10.0
Sorangium cellulosum So0157-2	8.0	8.0
Agrobacterium sp. H13-3	8.0	7.0
Aromatoleum aromaticum EbN1	7.0	8.0
Azospirillum sp. B510	8.0	7.0
Cyclobacterium marinum DSM 745	4.0	11.0
Hyphomonas neptunium ATCC 15444	6.0	9.0
Methylobacterium extorquens CM4	7.0	8.0
Nocardia farcinica IFM 10152	4.0	11.0
Stenotrophomonas maltophilia K279a	6.0	9.0
Thioalkalivibrio sp. K90mix	3.0	12.0
unclassified sequences	7.0	8.0
Allochromatium vinosum DSM 180	4.0	10.0
Candidatus Solibacter usitatus Ellin6076	3.0	11.0
Maricaulis maris MCS10	7.0	7.0
Rhodospirillum rubrum	7.0	7.0
Streptomyces venezuelae ATCC 10712	7.0	7.0
Thioalkalivibrio nitratireducens DSM 14787	3.0	11.0
Thiobacillus denitrificans ATCC 25259	2.0	12.0
Xanthomonas campestris pv. campestris	5.0	9.0
Acidimicrobium ferrooxidans DSM 10331	2.0	11.0
Comamonas testosteroni CNB-2	8.0	5.0
Frateuria aurantia DSM 6220	2.0	11.0
Pseudomonas mendocina ymp	2.0	11.0
Rhizobium sp. IRBG74	8.0	5.0
Ricinus communis	6.0	7.0
Streptomyces davawensis JCM 4913	4.0	9.0
Thermobispora bispora DSM 43833	4.0	9.0
Agrobacterium fabrum str. C58	8.0	4.0
Candidatus Chloracidobacterium thermophilum B	1.0	11.0
Cupriavidus taiwanensis LMG 19424	5.0	7.0
Dechloromonas aromatica RCB	4.0	8.0
Hyphomicrobium denitrificans 1NES1	7.0	5.0
Mycobacterium kansasii ATCC 12478	3.0	9.0
Nocardiopsis dassonvillei subsp. dassonvillei DSM 43111	5.0	7.0
Pseudomonas fulva 12-X	6.0	6.0
Pseudomonas stutzeri DSM 10701	4.0	8.0
Ralstonia pickettii DTP0602	3.0	9.0
Saccharomonospora viridis DSM 43017	3.0	9.0
Sideroxydans lithotrophicus ES-1	2.0	10.0
Solitalea canadensis DSM 3403	2.0	10.0
Streptomyces rapamycinicus NRRL 5491	4.0	8.0
Streptomyces scabiei 87.22	4.0	8.0
Thioflavicoccus mobilis 8321	2.0	10.0
Acidovorax citrulli AAC00-1	7.0	4.0
Actinoplanes missouriensis 431	4.0	7.0
Asticcacaulis excentricus CB 48	6.0	5.0
Burkholderia xenovorans LB400	3.0	8.0
Cupriavidus metallidurans CH34	3.0	8.0
Gluconacetobacter diazotrophicus PA1 5	4.0	7.0
Kocuria rhizophila DC2201	10.0	1.0
Magnetospirillum magneticum AMB-1	4.0	7.0
Methylococcus capsulatus str. Bath	3.0	8.0
Mycobacterium rhodesiae NBB3	4.0	7.0
Nocardia cyriacigeorgica GUH-2	4.0	7.0
Pseudogulbenkiania sp. NH8B	4.0	7.0
Rhodobacter capsulatus SB 1003	4.0	7.0
Streptomyces cattleya NRRL 8057 = DSM 46488	5.0	6.0
Streptomyces collinus Tu 365	1.0	10.0
Thiocystis violascens DSM 198	1.0	10.0
Burkholderia sp. CCGE1002	2.0	8.0
Chromohalobacter salexigens DSM 3043	4.0	6.0
Gossypium hirsutum	6.0	4.0
Halomonas elongata DSM 2581	2.0	8.0
Kytococcus sedentarius DSM 20547	7.0	3.0
Marivirga tractuosa DSM 4126	1.0	9.0
Mycobacterium chubuense NBB4	4.0	6.0
Nocardia brasiliensis ATCC 700358	5.0	5.0
Opitutus terrae PB90-1	4.0	6.0
Ralstonia eutropha H16	5.0	5.0
Ralstonia eutropha JMP134	4.0	6.0
Salinispora tropica CNB-440	4.0	6.0
Stenotrophomonas maltophilia JV3	5.0	5.0
Acidovorax avenae subsp. avenae ATCC 19860	6.0	3.0
Beutenbergia cavernae DSM 12333	4.0	5.0
Brevundimonas bacteroides	3.0	6.0
Burkholderia glumae BGR1	2.0	7.0
Burkholderia sp. RPE64	3.0	6.0
Candidatus Koribacter versatilis Ellin345	1.0	8.0
Cellulomonas fimi ATCC 484	4.0	5.0
Cellulomonas flavigena DSM 20109	3.0	6.0
Corallococcus coralloides DSM 2259	5.0	4.0
Flavobacterium johnsoniae UW101	0.0	9.0
Gloeobacter violaceus PCC 7421	2.0	7.0
Halorhodospira halophila SL1	2.0	7.0
Halothiobacillus neapolitanus c2	2.0	7.0
Marinobacter adhaerens HP15	2.0	7.0
Micrococcus luteus NCTC 2665	8.0	1.0
Mycobacterium sp. JDM601	4.0	5.0
Nocardiopsis alba ATCC BAA-2165	4.0	5.0
Pseudomonas fluorescens Pf0-1	3.0	6.0
Pseudomonas mendocina NK-01	1.0	8.0
Pseudomonas stutzeri RCH2	1.0	8.0
Sinorhizobium meliloti SM11	4.0	5.0
Sulfuricella denitrificans skB26	2.0	7.0
Acidovorax sp. JS42	3.0	5.0
Anaeromyxobacter sp. Fw109-5	3.0	5.0
Beijerinckia indica subsp. indica ATCC 9039	6.0	2.0
Burkholderia gladioli BSR3	4.0	4.0
Burkholderia lata	4.0	4.0
Chromobacterium violaceum ATCC 12472	3.0	5.0
Dechlorosoma suillum PS	1.0	7.0
Gordonia bronchialis DSM 43247	3.0	5.0
Gordonia sp. KTR9	3.0	5.0
Ketogulonicigenium vulgare	5.0	3.0
Laribacter hongkongensis HLHK9	2.0	6.0
Methylobacterium extorquens DM4	4.0	4.0
Mycobacterium smegmatis str. MC2 155	4.0	4.0
Pedobacter saltans DSM 12145	1.0	7.0
Pseudomonas aeruginosa PA7	2.0	6.0
Renibacterium salmoninarum ATCC 33209	8.0	0.0
Rhodobacter sphaeroides ATCC 17029	4.0	4.0
Roseiflexus castenholzii DSM 13941	1.0	7.0
Salinispora arenicola CNS-205	5.0	3.0
Sphingobacterium sp. 21	3.0	5.0
Spiribacter sp. UAH-SP71	1.0	7.0
Stackebrandtia nassauensis DSM 44728	3.0	5.0
Streptomyces coelicolor A3(2)	2.0	6.0
Streptomyces griseus subsp. griseus NBRC 13350	3.0	5.0
Streptomyces violaceusniger Tu 4113	4.0	4.0
Acidiphilium multivorum AIU301	4.0	3.0
Acidovorax ebreus TPSY	4.0	3.0
Amycolicicoccus subflavus DQS3-9A1	3.0	4.0
Bordetella petrii	3.0	4.0
Burkholderia phytofirmans PsJN	3.0	4.0
Cupriavidus necator N-1	3.0	4.0
Flavobacterium indicum GPTSA100-9 = DSM 17447	0.0	7.0
Gordonia polyisoprenivorans VH2	3.0	4.0
Haliscomenobacter hydrossis DSM 1100	2.0	5.0
Jannaschia sp. CCS1	5.0	2.0
Myxococcus stipitatus DSM 14675	2.0	5.0
Octadecabacter arcticus 238	5.0	2.0
Propionibacterium acidipropionici ATCC 4875	3.0	4.0
Pseudomonas putida W619	2.0	5.0
Rhodococcus equi 103S	3.0	4.0
Singulisphaera acidiphila DSM 18658	1.0	6.0
Sorangium cellulosum So ce56	1.0	6.0
Sphingomonas agrestis	3.0	4.0
Sphingomonas sp. KA1	3.0	4.0
Streptomyces albus J1074	2.0	5.0
Streptomyces avermitilis MA-4680 = NBRC 14893	3.0	4.0
Streptomyces fulvissimus DSM 40593	1.0	6.0
Streptomyces hygroscopicus subsp. jinggangensis	4.0	3.0
Streptomyces sp. SirexAA-E	4.0	3.0
Thiomonas arsenitoxydans	3.0	4.0
[Cellvibrio] gilvus ATCC 13127	3.0	4.0
uncultured Acidobacteria bacterium	0.0	7.0
uncultured bacterium HF130_12L15	5.0	2.0
Anaeromyxobacter sp. K	2.0	4.0
Arthrobacter arilaitensis Re117	5.0	1.0
Burkholderia phymatum STM815	4.0	2.0
Desulfarculus baarsii DSM 2075	1.0	5.0
Desulfovibrio magneticus RS-1	2.0	4.0
Flexibacter litoralis DSM 6794	1.0	5.0
Granulicella mallensis MP5ACTX8	1.0	5.0
Janthinobacterium sp. Marseille	2.0	4.0
Microbacterium testaceum StLB037	4.0	2.0
Micromonospora aurantiaca ATCC 27029	2.0	4.0
Propionibacterium propionicum F0230a	3.0	3.0
Rhodobacter sphaeroides KD131	3.0	3.0
Sanguibacter keddieii DSM 10542	3.0	3.0
Sinorhizobium meliloti AK83	1.0	5.0
Sphingomonas elodea ATCC 31461	2.0	4.0
Spirosoma linguale DSM 74	0.0	6.0
Stigmatella aurantiaca DW4/3-1	3.0	3.0
Terriglobus roseus DSM 18391	1.0	5.0
Thermobifida fusca YX	2.0	4.0
uncultured bacterium contig00229	0.0	6.0
uncultured soil bacterium	2.0	4.0
Acidobacterium capsulatum ATCC 51196	1.0	4.0
Anaeromyxobacter dehalogenans 2CP-C	1.0	4.0
Cellulophaga lytica DSM 7489	0.0	5.0
Ceratitis capitata	1.0	4.0
Clavibacter michiganensis subsp. sepedonicus	3.0	2.0
Delftia sp. Cs1-4	3.0	2.0
Desulfobulbus propionicus DSM 2032	1.0	4.0
Desulfomicrobium baculatum DSM 4028	2.0	3.0
Flavobacterium columnare ATCC 49512	0.0	5.0
Granulicella tundricola MP5ACTX9	2.0	3.0
Herminiimonas arsenicoxydans	2.0	3.0
Isoptericola variabilis 225	3.0	2.0
Mycobacterium smegmatis JS623	2.0	3.0
Myxococcus fulvus HW-1	2.0	3.0
Phycisphaera mikurensis NBRC 102666	1.0	4.0
Pseudomonas fluorescens SBW25	1.0	4.0
Pseudomonas poae RE*1-1-14	1.0	4.0
Psychroflexus torquis ATCC 700755	0.0	5.0
Pusillimonas sp. T7-7	3.0	2.0
Ruegeria sp. TM1040	4.0	1.0
Sinorhizobium meliloti Rm41	1.0	4.0
Sphaerobacter thermophilus DSM 20745	3.0	2.0
Xanthomonas oryzae pv. oryzicola BLS256	1.0	4.0
Xylanimonas cellulosilytica DSM 15894	4.0	1.0
uncultured bacterium contig00062	0.0	5.0
uncultured bacterium contig00090	1.0	4.0
uncultured bacterium contig00106	0.0	5.0
Acidothermus cellulolyticus 11B	0.0	4.0
Aequorivita sublithincola DSM 14238	0.0	4.0
Arthrobacter aurescens TC1	4.0	0.0
Bordetella avium 197N	1.0	3.0
Brachybacterium faecium DSM 4810	1.0	3.0
Burkholderia cenocepacia J2315	1.0	3.0
Burkholderia multivorans ATCC 17616	1.0	3.0
Burkholderia sp. CCGE1003	2.0	2.0
Caldilinea aerophila DSM 14535 = NBRC 104270	1.0	3.0
Candidatus Kuenenia stuttgartiensis	1.0	3.0
Deinococcus peraridilitoris DSM 19664	2.0	2.0
Deinococcus radiodurans R1	2.0	2.0
Ferrimonas balearica DSM 9799	1.0	3.0
Flavobacterium psychrophilum JIP02/86	0.0	4.0
Gallionella capsiferriformans ES-2	1.0	3.0
Homo sapiens	1.0	3.0
Meiothermus ruber DSM 1279	1.0	3.0
Meiothermus silvanus DSM 9946	1.0	3.0
Mesorhizobium loti NZP2037	3.0	1.0
Muricauda ruestringensis DSM 13258	0.0	4.0
Mycobacterium sp. JLS	1.0	3.0
Mycobacterium yongonense 05-1390	0.0	4.0
Myxococcus xanthus DK 1622	1.0	3.0
Nitrosomonas europaea ATCC 19718	0.0	4.0
Nitrosomonas sp. AL212	0.0	4.0
Nitrosospira multiformis ATCC 25196	1.0	3.0
Nocardia sp. ATCC 202099	2.0	2.0
Oceanimonas sp. GK1	1.0	3.0
Ornithobacterium rhinotracheale DSM 15997	1.0	3.0
Phaeobacter inhibens DSM 17395	2.0	2.0
Polaribacter sp. MED152	1.0	3.0
Propionibacterium freudenreichii subsp. shermanii CIRM-BIA1	1.0	3.0
Pseudomonas sp. UW4	2.0	2.0
Pseudomonas sp. VLB120	2.0	2.0
Pseudomonas syringae pv. syringae B728a	1.0	3.0
Ralstonia pickettii 12D	1.0	3.0
Rhizobium etli bv. mimosae str. Mim1	2.0	2.0
Rhodococcus erythropolis	1.0	3.0
Rhodospirillum photometricum DSM 122	2.0	2.0
Rhodothermus marinus SG0.5JP17-172	1.0	3.0
Runella slithyformis DSM 19594	0.0	4.0
Segniliparus rotundus DSM 44985	1.0	3.0
Serratia marcescens subsp. marcescens Db11	1.0	3.0
Thiomonas intermedia K12	1.0	3.0
Tsukamurella paurometabola DSM 20162	1.0	3.0
gamma proteobacterium HdN1	1.0	3.0
uncultured Desulfobacterium sp.	0.0	4.0
uncultured bacterium HF0500_10F10	2.0	2.0
uncultured bacterium HF0500_24B12	3.0	1.0
uncultured bacterium contig00039	0.0	4.0
uncultured bacterium contig00086	0.0	4.0
uncultured bacterium contig00128	0.0	4.0
uncultured bacterium contig00304	0.0	4.0
Acidiphilium cryptum JF-5	1.0	2.0
Acidithiobacillus ferrivorans SS3	1.0	2.0
Acidithiobacillus ferrooxidans	1.0	2.0
Adlercreutzia equolifaciens DSM 19450	1.0	2.0
Aeromonas hydrophila ML09-119	1.0	2.0
Aeromonas hydrophila subsp. hydrophila ATCC 7966	1.0	2.0
Alicycliphilus denitrificans K601	2.0	1.0
Bacillus cereus group	0.0	3.0
Bacteroides salanitronis DSM 18170	0.0	3.0
Bordetella bronchiseptica MO149	1.0	2.0
Brachychthoniidae gen. sp. 3 AD1301	1.0	2.0
Burkholderia ambifaria MC40-6	1.0	2.0
Burkholderia cepacia GG4	1.0	2.0
Burkholderia thailandensis E264	2.0	1.0
Burkholderia thailandensis MSMB121	1.0	2.0
Caulobacter phage CcrColossus	1.0	2.0
Chitinophaga pinensis DSM 2588	1.0	2.0
Chloroflexus aggregans DSM 9485	0.0	3.0
Cicer arietinum	3.0	0.0
Corynebacterium variabile DSM 44702	2.0	1.0
Cyanobium gracile PCC 6307	1.0	2.0
Deinococcus gobiensis I-0	0.0	3.0
Deinococcus maricopensis DSM 21211	2.0	1.0
Desulfococcus oleovorans Hxd3	0.0	3.0
Desulfurivibrio alkaliphilus AHT2	0.0	3.0
Dickeya zeae Ech1591	1.0	2.0
Emticicia oligotrophica DSM 17448	1.0	2.0
Flavobacteriaceae bacterium 3519-10	1.0	2.0
Formosa agariphila KMM 3901	0.0	3.0
Geobacter sp. M18	1.0	2.0
Geobacter sulfurreducens	2.0	1.0
Gloeobacter kilaueensis JS1	0.0	3.0
Gluconobacter oxydans 621H	1.0	2.0
Gramella forsetii KT0803	0.0	3.0
Granulibacter bethesdensis CGDNIH1	3.0	0.0
Isosphaera pallida ATCC 43644	1.0	2.0
Marinobacter hydrocarbonoclasticus VT8	1.0	2.0
Methylobacterium extorquens PA1	2.0	1.0
Methylomicrobium alcaliphilum 20Z	0.0	3.0
Methylomonas methanica MC09	1.0	2.0
Mycobacterium gilvum PYR-GCK	1.0	2.0
Niastella koreensis GR20-10	1.0	2.0
Nitrosomonas sp. Is79A3	2.0	1.0
Octadecabacter antarcticus 307	0.0	3.0
Paenibacillus sp. Y412MC10	0.0	3.0
Paracoccus pantotrophus	2.0	1.0
Parvularcula bermudensis HTCC2503	2.0	1.0
Prevotella dentalis DSM 3688	1.0	2.0
Pseudomonas entomophila L48	1.0	2.0
Pseudomonas fluorescens Pf29Arp	1.0	2.0
Pseudomonas putida H8234	1.0	2.0
Pseudomonas sp. K-62	2.0	1.0
Pseudomonas stutzeri CCUG 29243	1.0	2.0
Pseudomonas syringae pv. phaseolicola 1448A	0.0	3.0
Rhizobium sp. NT-26	2.0	1.0
Rhodopseudomonas palustris TIE-1	1.0	2.0
Roseiflexus sp. RS-1	1.0	2.0
Roseobacter denitrificans OCh 114	3.0	0.0
Roseobacter litoralis Och 149	1.0	2.0
Rothia mucilaginosa DY-18	2.0	1.0
Streptomyces ambofaciens ATCC 23877	1.0	2.0
Symbiobacterium thermophilum IAM 14863	0.0	3.0
Syntrophobacter fumaroxidans MPOB	0.0	3.0
Terriglobus saanensis SP1PR4	0.0	3.0
Thermaerobacter marianensis DSM 12885	1.0	2.0
Thermobacillus composti KWC4	0.0	3.0
Turneriella parva DSM 21527	1.0	2.0
Weeksella virosa DSM 16922	0.0	3.0
Xanthomonas campestris pv. raphani 756C	1.0	2.0
Xanthomonas oryzae pv. oryzae	1.0	2.0
Zunongwangia profunda SM-A87	1.0	2.0
uncultured bacterium 1042	3.0	0.0
uncultured bacterium AD84-H10	2.0	1.0
uncultured bacterium contig00060	0.0	3.0
uncultured bacterium contig00131	1.0	2.0
uncultured bacterium contig00182	2.0	1.0
uncultured bacterium contig00219	0.0	3.0
uncultured bacterium ctg7180000000792	1.0	2.0
Acanthamoeba castellanii str. Neff	0.0	2.0
Acidithiobacillus caldus SM-1	0.0	2.0
Alcanivorax borkumensis SK2	0.0	2.0
Arthrobacter sp. Rue61a	2.0	0.0
Bacillus amyloliquefaciens	0.0	2.0
Burkholderia cenocepacia MC0-3	0.0	2.0
Burkholderia sp. CCGE1001	0.0	2.0
Candidatus Methylomirabilis oxyfera	0.0	2.0
Candidatus Symbiobacter mobilis CR	2.0	0.0
Capnocytophaga canimorsus Cc5	1.0	1.0
Capnocytophaga ochracea DSM 7271	0.0	2.0
Castellaniella defragrans	1.0	1.0
Cellulophaga algicola DSM 14237	0.0	2.0
Chlorobium tepidum TLS	0.0	2.0
Citrobacter rodentium ICC168	0.0	2.0
Clavibacter michiganensis subsp. michiganensis NCPPB 382	0.0	2.0
Corynebacterium efficiens YS-314	1.0	1.0
Cytophaga hutchinsonii ATCC 33406	0.0	2.0
Deinococcus geothermalis DSM 11300	0.0	2.0
Deinococcus proteolyticus MRP	1.0	1.0
Delftia acidovorans SPH-1	1.0	1.0
Desulfovibrio africanus str. Walvis Bay	1.0	1.0
Desulfovibrio alaskensis G20	0.0	2.0
Desulfovibrio desulfuricans ND132	1.0	1.0
Dickeya dadantii 3937	1.0	1.0
Dickeya dadantii Ech703	1.0	1.0
Dyadobacter fermentans DSM 18053	1.0	1.0
Ehrlichia ruminantium	1.0	1.0
Emiliania huxleyi CCMP1516	1.0	1.0
Erwinia tasmaniensis Et1/99	0.0	2.0
Fibrella aestuarina BUZ 2	0.0	2.0
Flavobacterium branchiophilum FL-15	0.0	2.0
Fretibacterium fastidiosum	1.0	1.0
Geitlerinema sp. PCC 7407	0.0	2.0
Gordonibacter pamelaeae 7-10-1-b	0.0	2.0
Heliobacterium modesticaldum Ice1	0.0	2.0
Inquilinus limosus	1.0	1.0
Jonesia denitrificans DSM 20603	1.0	1.0
Klebsiella oxytoca	0.0	2.0
Komagataeibacter xylinus	1.0	1.0
Leadbetterella byssophila DSM 17132	0.0	2.0
Liochthonius sp. AD1300	1.0	1.0
Marinithermus hydrothermalis DSM 14884	0.0	2.0
Marinobacter sp. BSs20148	1.0	1.0
Megasphaera elsdenii DSM 20460	0.0	2.0
Mesorhizobium loti R7A	0.0	2.0
Methylobacillus flagellatus KT	1.0	1.0
Methylovorus sp. MP688	0.0	2.0
Micavibrio aeruginosavorus ARL-13	1.0	1.0
Micavibrio aeruginosavorus EPB	1.0	1.0
Mus musculus	1.0	1.0
Mycobacterium canettii CIPT 140070010	0.0	2.0
Mycobacterium canettii CIPT 140070017	1.0	1.0
Mycobacterium leprae Br4923	0.0	2.0
Mycobacterium sp. KMS	0.0	2.0
Mycobacterium sp. MOTT36Y	0.0	2.0
Nitrosococcus oceani ATCC 19707	1.0	1.0
Nitrosomonas eutropha C91	1.0	1.0
Nonlabens dokdonensis DSW-6	0.0	2.0
Nostoc sp. PCC 7107	0.0	2.0
Oceanithermus profundus DSM 14977	1.0	1.0
Oryza sativa Japonica Group	1.0	1.0
Oscillatoria nigro-viridis PCC 7112	0.0	2.0
Paludibacter propionicigenes WB4	0.0	2.0
Paracoccus huijuniae	1.0	1.0
Pirellula staleyi DSM 6068	0.0	2.0
Pseudomonas fluorescens A506	0.0	2.0
Pseudomonas sp. 19-rlim	1.0	1.0
Pseudomonas syringae pv. tomato str. DC3000	1.0	1.0
Pseudovibrio sp. FO-BEG1	1.0	1.0
Ralstonia pickettii 12J	0.0	2.0
Ralstonia solanacearum CFBP2957	1.0	1.0
Ralstonia solanacearum CMR15	1.0	1.0
Ralstonia solanacearum IPO1609	1.0	1.0
Ralstonia solanacearum Po82	0.0	2.0
Rhizobium etli CFN 42	0.0	2.0
Rhodobacter sphaeroides 2.4.1	2.0	0.0
Rhodopirellula baltica SH 1	0.0	2.0
Robiginitalea biformata HTCC2501	0.0	2.0
Ruegeria sp. PR1b	1.0	1.0
Saccharophagus degradans 2-40	0.0	2.0
Serratia marcescens WW4	1.0	1.0
Shewanella loihica PV-4	0.0	2.0
Simiduia agarivorans SA1 = DSM 21679	0.0	2.0
Sphaerochaeta coccoides DSM 17374	0.0	2.0
Sphingomonas sp. ERG5	1.0	1.0
Spiribacter salinus M19-40	0.0	2.0
Streptomyces ansochromogenes	1.0	1.0
Streptomyces pratensis ATCC 33331	1.0	1.0
Thermobaculum terrenum ATCC BAA-798	1.0	1.0
Xanthomonas axonopodis pv. citrumelo F1	0.0	2.0
Xanthomonas citri subsp. citri Aw12879	0.0	2.0
Xanthomonas fuscans subsp. fuscans	2.0	0.0
Zobellia galactanivorans	0.0	2.0
uncultured archaeon	0.0	2.0
uncultured bacterium DELDOXY23	0.0	2.0
uncultured bacterium contig00009	0.0	2.0
uncultured bacterium contig00030	0.0	2.0
uncultured bacterium contig00057	1.0	1.0
uncultured bacterium contig00079	0.0	2.0
uncultured bacterium contig00084	1.0	1.0
uncultured bacterium contig00117	1.0	1.0
uncultured bacterium contig00232	0.0	2.0
uncultured bacterium contig00331	0.0	2.0
uncultured bacterium contig00388	0.0	2.0
uncultured bacterium contig00405	0.0	2.0
uncultured bacterium contig00449	0.0	2.0
uncultured bacterium ctg7180000000818	0.0	2.0
uncultured bacterium pTW2	1.0	1.0
uncultured eukaryote	1.0	1.0
Acetobacterium woodii DSM 1030	0.0	1.0
Acidovorax sp. GW2	0.0	1.0
Actinobacillus succinogenes 130Z	0.0	1.0
Actinomadura hibisca	0.0	1.0
Advenella kashmirensis WT001	1.0	0.0
Aeromonas salmonicida subsp. salmonicida A449	0.0	1.0
Aggregatibacter actinomycetemcomitans	0.0	1.0
Aggregatibacter aphrophilus NJ8700	0.0	1.0
Agrobacterium rhizogenes	0.0	1.0
Albugo laibachii Nc14	0.0	1.0
Alicycliphilus denitrificans BC	1.0	0.0
Alicyclobacillus acidocaldarius subsp. acidocaldarius	0.0	1.0
Alistipes finegoldii DSM 17242	0.0	1.0
Alkaliphilus oremlandii OhILAs	0.0	1.0
Alteromonas sp. SN2	0.0	1.0
Aminobacter sp. Gsoil204	0.0	1.0
Amphimedon queenslandica	1.0	0.0
Anaerolinea thermophila UNI-1	0.0	1.0
Anaeromyxobacter dehalogenans 2CP-1	0.0	1.0
Aplysina aerophoba bacterial symbiont clone AANRPS	0.0	1.0
Arcanobacterium haemolyticum DSM 20595	1.0	0.0
Arcobacter sp. L	0.0	1.0
Arthrobacter nicotinovorans	0.0	1.0
Arthrobacter sp. J3-40	1.0	0.0
Aspergillus nidulans FGSC A4	0.0	1.0
Bacillus megaterium DSM 319	0.0	1.0
Bacteriovorax marinus SJ	0.0	1.0
Bacteroidales bacterium CF	0.0	1.0
Bacteroides fragilis	0.0	1.0
Bacteroides helcogenes P 36-108	0.0	1.0
Bacteroides thetaiotaomicron VPI-5482	0.0	1.0
Bacteroides vulgatus ATCC 8482	0.0	1.0
Bartonella quintana str. Toulouse	0.0	1.0
Bdellovibrio bacteriovorus str. Tiberius	0.0	1.0
Bifidobacterium adolescentis ATCC 15703	0.0	1.0
Bifidobacterium breve ACS-071-V-Sch8b	0.0	1.0
Bifidobacterium longum subsp. infantis ATCC 15697 = JCM 1222 = DSM 20088	0.0	1.0
Bifidobacterium thermophilum RBL67	0.0	1.0
Blattabacterium sp. (Nauphoeta cinerea)	0.0	1.0
Bombus	0.0	1.0
Bordetella bronchiseptica 253	1.0	0.0
Borrelia miyamotoi LB-2001	0.0	1.0
Bosea sp. AJ110407	0.0	1.0
Brucella microti CCM 4915	0.0	1.0
Burkholderia ambifaria AMMD	0.0	1.0
Burkholderia phenoliruptrix BR3459a	0.0	1.0
Burkholderia pseudomallei MSHR305	0.0	1.0
Burkholderia pseudomallei NCTC 13179	0.0	1.0
Burkholderia rhizoxinica HKI 454	1.0	0.0
Burkholderia vietnamiensis G4	0.0	1.0
Caenorhabditis remanei	1.0	0.0
Caldanaerobacter subterraneus subsp. tengcongensis MB4	0.0	1.0
Candidatus Cloacimonas acidaminovorans str. Evry	0.0	1.0
Candidatus Kinetoplastibacterium galatii TCC219	0.0	1.0
Candidatus Puniceispirillum marinum IMCC1322	0.0	1.0
Cellvibrio japonicus Ueda107	0.0	1.0
Chinchilla lanigera	0.0	1.0
Chitiniphilus shinanonensis	0.0	1.0
Chlamydia trachomatis	0.0	1.0
Chlorobaculum parvum NCIB 8327	0.0	1.0
Chlorobium luteolum DSM 273	0.0	1.0
Chlorobium phaeobacteroides BS1	0.0	1.0
Chlorobium phaeovibrioides DSM 265	1.0	0.0
Chloroherpeton thalassium ATCC 35110	0.0	1.0
Chryseobacterium	0.0	1.0
Chthonomonas calidirosea T49	0.0	1.0
Citrobacter koseri ATCC BAA-895	0.0	1.0
Clavibacter michiganensis subsp. nebraskensis NCPPB 2581	1.0	0.0
Clostridium beijerinckii NCIMB 8052	0.0	1.0
Clostridium botulinum A3 str. Loch Maree	0.0	1.0
Coprinopsis cinerea okayama7#130	0.0	1.0
Coprococcus sp. ART55/1	0.0	1.0
Coraliomargarita akajimensis DSM 45221	1.0	0.0
Corynebacterium argentoratense DSM 44202	0.0	1.0
Corynebacterium glutamicum	1.0	0.0
Corynebacterium halotolerans YIM 70093 = DSM 44683	1.0	0.0
Corynebacterium maris DSM 45190	1.0	0.0
Corynebacterium resistens DSM 45100	0.0	1.0
Corynebacterium striatum	0.0	1.0
Croceibacter atlanticus HTCC2559	0.0	1.0
Cronobacter sakazakii	0.0	1.0
Cronobacter turicensis z3032	1.0	0.0
Cryptococcus neoformans var. neoformans JEC21	0.0	1.0
Culex quinquefasciatus	1.0	0.0
Cyanothece sp. PCC 7425	0.0	1.0
Cyanothece sp. PCC 7822	0.0	1.0
Cycloclasticus	0.0	1.0
Dehalobacter	0.0	1.0
Dendroctonus ponderosae	0.0	1.0
Desulfatibacillum alkenivorans AK-01	0.0	1.0
Desulfobacca acetoxidans DSM 11109	0.0	1.0
Desulfohalobium retbaense DSM 5692	0.0	1.0
Desulfomonile tiedjei DSM 6799	0.0	1.0
Desulfotomaculum gibsoniae DSM 7213	0.0	1.0
Desulfotomaculum kuznetsovii DSM 6115	1.0	0.0
Desulfovibrio aespoeensis Aspo-2	1.0	0.0
Desulfovibrio gigas DSM 1382 = ATCC 19364	0.0	1.0
Desulfovibrio piezophilus C1TLV30	0.0	1.0
Desulfovibrio vulgaris str. 'Miyazaki F'	0.0	1.0
Dietzia sp. DQ12-45-1b	0.0	1.0
Dokdonia sp. 4H-3-7-5	0.0	1.0
Drosophila pseudoobscura pseudoobscura	0.0	1.0
Drosophila willistoni	0.0	1.0
Eggerthella sp. YY7918	0.0	1.0
Elusimicrobium minutum Pei191	0.0	1.0
Encephalitozoon hellem ATCC 50504	0.0	1.0
Enchytraeus buchholzi	0.0	1.0
Ensifer adhaerens	0.0	1.0
Ensifer sp. BR816	1.0	0.0
Enterobacter cloacae subsp. cloacae NCTC 9394	0.0	1.0
Enterobacter cloacae subsp. dissolvens SDM	0.0	1.0
Enterobacter lignolyticus SCF1	1.0	0.0
Enterobacteriaceae bacterium strain FGI 57	0.0	1.0
Eptesicus fuscus	0.0	1.0
Escherichia coli	0.0	1.0
Eubacterium rectale	0.0	1.0
Faecalibacterium prausnitzii L2-6	1.0	0.0
Felis catus	1.0	0.0
Fibrobacter succinogenes subsp. succinogenes S85	0.0	1.0
Flexistipes sinusarabici DSM 4947	0.0	1.0
Galdieria sulphuraria	0.0	1.0
Gallibacterium anatis UMN179	0.0	1.0
Geobacillus sp. WCH70	0.0	1.0
Geobacillus thermodenitrificans NG80-2	0.0	1.0
Geobacter lovleyi SZ	1.0	0.0
Glaciecola psychrophila 170	0.0	1.0
Glaciecola sp. 4H-3-7+YE-5	0.0	1.0
Gloeocapsa sp. PCC 7428	1.0	0.0
Gluconobacter oxydans H24	0.0	1.0
Haemophilus parasuis	0.0	1.0
Hahella chejuensis KCTC 2396	0.0	1.0
Halobacterium salinarum	0.0	1.0
Halogeometricum borinquense DSM 11551	0.0	1.0
Halomicrobium mukohataei DSM 12286	0.0	1.0
Halopiger xanaduensis SH-6	0.0	1.0
Halothermothrix orenii H 168	0.0	1.0
Halovivax ruber XH-70	0.0	1.0
Helicobacter suis	0.0	1.0
Herpetosiphon aurantiacus DSM 785	0.0	1.0
Kazachstania africana CBS 2517	0.0	1.0
Kibdelosporangium sp. MJ126-NF4	0.0	1.0
Klebsiella pneumoniae	0.0	1.0
Komagataeibacter medellinensis NBRC 3288	1.0	0.0
Kushneria sinocarnis	0.0	1.0
Lacinutrix sp. 5H-3-7-4	0.0	1.0
Lactobacillus delbrueckii subsp. delbrueckii	0.0	1.0
Lactobacillus ruminis ATCC 27782	0.0	1.0
Leifsonia xyli subsp. cynodontis DSM 46306	0.0	1.0
Leifsonia xyli subsp. xyli str. CTCB07	0.0	1.0
Leptosphaeria maculans JN3	0.0	1.0
Leptospira biflexa serovar Patoc	0.0	1.0
Leptospirillum ferriphilum ML-04	0.0	1.0
Leuconostoc carnosum JB16	0.0	1.0
Leuconostoc gelidum JB7	0.0	1.0
Listeria monocytogenes	0.0	1.0
Listonella anguillarum serovar O1	0.0	1.0
Longidoridae	0.0	1.0
Lysobacter enzymogenes	1.0	0.0
Mannheimia succiniciproducens MBEL55E	0.0	1.0
Marinobacter hydrocarbonoclasticus ATCC 49840	1.0	0.0
Marinomonas mediterranea MMB-1	0.0	1.0
Megamonas hypermegale ART12/1	0.0	1.0
Melioribacter roseus P3M-2	0.0	1.0
Mesorhizobium plurifarium	1.0	0.0
Methanoculleus marisnigri JR1	0.0	1.0
Methanohalobium evestigatum Z-7303	0.0	1.0
Methanoregulaceae	0.0	1.0
Methanosarcina mazei	0.0	1.0
Methylophaga nitratireducenticrescens	0.0	1.0
Methylovorus glucosetrophus SIP3-4	0.0	1.0
Microcystis aeruginosa NIES-843	0.0	1.0
Micromonas sp. RCC299	0.0	1.0
Micromonospora echinospora subsp. challisensis	1.0	0.0
Micromonospora sp. L5	1.0	0.0
Morganella morganii subsp. morganii KT	0.0	1.0
Mycobacterium abscessus ATCC 19977	0.0	1.0
Mycobacterium abscessus subsp. bolletii 50594	0.0	1.0
Mycobacterium avium 104	0.0	1.0
Mycobacterium canettii CIPT 140070008	0.0	1.0
Mycobacterium gastri	0.0	1.0
Mycobacterium gilvum Spyr1	0.0	1.0
Mycobacterium intracellulare MOTT-02	0.0	1.0
Mycobacterium peregrinum	0.0	1.0
Mycobacterium sp. GR-8023	0.0	1.0
Mycoplasma conjunctivae	0.0	1.0
Mycoplasma leachii	0.0	1.0
Myotis lucifugus	0.0	1.0
Nannochloropsis	0.0	1.0
Nasonia vitripennis	0.0	1.0
Natronococcus occultus SP4	1.0	0.0
Neisseria meningitidis M01-240355	0.0	1.0
Nitrosococcus halophilus Nc 4	1.0	0.0
Nitrosomonas sp. OZK11	0.0	1.0
Nocardioides sp. C190	0.0	1.0
Nosema ceranae BRL01	0.0	1.0
Nostoc flagelliforme str. Sunitezuoqi	0.0	1.0
Nostoc sp. PCC 7120	0.0	1.0
Odoribacter splanchnicus DSM 20712	1.0	0.0
Oleispira antarctica RB-8	0.0	1.0
Ostreococcus tauri	0.0	1.0
Paenibacillus terrae HPL-003	0.0	1.0
Pagrus major	0.0	1.0
Pandoraea pnomenusa 3kgm	0.0	1.0
Pantoea vagans C9-1	0.0	1.0
Parachela	0.0	1.0
Paracoccus marcusii	0.0	1.0
Pasteurella multocida	0.0	1.0
Pedobacter heparinus DSM 2366	0.0	1.0
Pelobacter carbinolicus DSM 2380	0.0	1.0
Pelobacter propionicus DSM 2379	1.0	0.0
Pelodictyon phaeoclathratiforme BU-1	0.0	1.0
Pelotomaculum thermopropionicum SI	0.0	1.0
Peptoclostridium difficile M120	0.0	1.0
Phaeobacter gallaeciensis 2.10	0.0	1.0
Phaeocystis antarctica	0.0	1.0
Physcomitrella patens	0.0	1.0
Picea sitchensis	0.0	1.0
Planctomyces brasiliensis DSM 5305	0.0	1.0
Porphyrobacter sp. MBIC3897	0.0	1.0
Propionibacterium acnes ATCC 11828	0.0	1.0
Proteus mirabilis HI4320	0.0	1.0
Pseudomonas aeruginosa DK2	0.0	1.0
Pseudomonas aeruginosa M18	0.0	1.0
Pseudomonas aeruginosa UCBPP-PA14	1.0	0.0
Pseudomonas alcaligenes	0.0	1.0
Pseudomonas alkylphenolia	0.0	1.0
Pseudomonas avellanae	0.0	1.0
Pseudomonas brassicacearum subsp. brassicacearum NFM421	1.0	0.0
Pseudomonas protegens CHA0	0.0	1.0
Pseudomonas putida BIRD-1	0.0	1.0
Pseudomonas putida GB-1	1.0	0.0
Pseudomonas putida NBRC 14164	0.0	1.0
Rahnella aquatilis CIP 78.65 = ATCC 33071	0.0	1.0
Ralstonia solanacearum FQY_4	0.0	1.0
Ralstonia solanacearum GMI1000	1.0	0.0
Ralstonia solanacearum PSI07	1.0	0.0
Ralstonia syzygii R24	0.0	1.0
Rhizobium sp. DS-S-51	1.0	0.0
Rhodococcus sp. DFA3	1.0	0.0
Rhodococcus sp. NCIMB 9784	0.0	1.0
Rhodothermus marinus DSM 4252	1.0	0.0
Rhynchobodo ATCC50359	0.0	1.0
Riemerella anatipestifer RA-CH-1	0.0	1.0
Saccharopolyspora pogona	0.0	1.0
Saccharopolyspora rectivirgula	0.0	1.0
Saccharothrix sp. NRRL B-16348	0.0	1.0
Salinarchaeum sp. Harcht-Bsk1	0.0	1.0
Salinibacter ruber	1.0	0.0
Salmonella bongori NCTC 12419	0.0	1.0
Salmonella enterica subsp. enterica	0.0	1.0
Schizophyllum commune H4-8	0.0	1.0
Schizosaccharomyces pombe 972h-	0.0	1.0
Selenomonas ruminantium subsp. lactilytica TAM6421	0.0	1.0
Selenomonas sputigena ATCC 35185	0.0	1.0
Serratia marcescens FGI94	0.0	1.0
Setaria italica	0.0	1.0
Shewanella amazonensis SB2B	0.0	1.0
Shewanella baltica	0.0	1.0
Shewanella oneidensis MR-1	0.0	1.0
Shewanella violacea DSS12	0.0	1.0
Slackia heliotrinireducens DSM 20476	0.0	1.0
Solanum lycopersicum	0.0	1.0
Solanum melongena	0.0	1.0
Sorghum bicolor	0.0	1.0
Sphaerochaeta globosa str. Buddy	0.0	1.0
Sphingobium cloacae	0.0	1.0
Sphingobium yanoikuyae	0.0	1.0
Sphingomonas jaspsi	0.0	1.0
Sphingomonas sanxanigenens	0.0	1.0
Sphingomonas sp. MJ-3	0.0	1.0
Spiroplasma chrysopicola DF-1	0.0	1.0
Stanieria cyanosphaera PCC 7437	0.0	1.0
Staphylococcus saccharolyticus	0.0	1.0
Streptoalloteichus tenebrarius	0.0	1.0
Streptococcus intermedius C270	0.0	1.0
Streptomyces sp. 139	0.0	1.0
Streptomyces sp. CNT-179	0.0	1.0
Streptomyces sp. K01-0509	0.0	1.0
Streptomyces sp. PAMC26508	0.0	1.0
Streptomyces sp. WP 4669	0.0	1.0
Streptomyces tendae	0.0	1.0
Sulfitobacter guttiformis	0.0	1.0
Sulfitobacter sp. DFL14	0.0	1.0
Sulfurovum sp. NBC37-1	0.0	1.0
Synechococcus sp. C9	0.0	1.0
Synechococcus sp. CC9311	0.0	1.0
Synechococcus sp. JA-2-3B'a(2-13)	0.0	1.0
Synechococcus sp. JA-3-3Ab	0.0	1.0
Syntrichia ruralis	0.0	1.0
Teredinibacter turnerae T7901	0.0	1.0
Terrabacter sp. HH4	0.0	1.0
Thermacetogenium phaeum DSM 12270	0.0	1.0
Thermincola potens JR	0.0	1.0
Thermus sp. CCB_US3_UF1	0.0	1.0
Thermus thermophilus	0.0	1.0
Thielavia terrestris NRRL 8126	0.0	1.0
Thioalkalimicrobium cyclicum ALM1	0.0	1.0
Thiomicrospira crunogena XCL-2	0.0	1.0
Thiorhodococcus bheemlicus	0.0	1.0
Tolumonas auensis DSM 9187	0.0	1.0
Treponema caldaria DSM 7334	0.0	1.0
Trypanosoma cruzi strain CL Brener	0.0	1.0
Vibrio furnissii NCTC 11218	1.0	0.0
Vibrio sp. EJY3	0.0	1.0
Vibrio vulnificus	1.0	0.0
Xanthomonas arboricola pv. juglandis	0.0	1.0
Xenorhabdus nematophila ATCC 19061	0.0	1.0
Xylella fastidiosa	0.0	1.0
Yarrowia lipolytica CLIB122	0.0	1.0
Yersinia enterocolitica	0.0	1.0
Zymomonas mobilis subsp. mobilis	0.0	1.0
Zymoseptoria tritici IPO323	0.0	1.0
[Clostridium] clariflavum DSM 19732	0.0	1.0
alpha proteobacterium HIMB5	0.0	1.0
candidate division WWE3 bacterium RAAC2_WWE3_1	0.0	1.0
unclassified Podoviridae	0.0	1.0
uncultured Acidobacteria bacterium A12	0.0	1.0
uncultured Acidobacteria bacterium A3	0.0	1.0
uncultured Cellulomonas sp.	0.0	1.0
uncultured Myxococcales bacterium	0.0	1.0
uncultured Nitrospira sp.	0.0	1.0
uncultured Prochlorococcus sp.	0.0	1.0
uncultured alpha proteobacterium	0.0	1.0
uncultured bacterium 1114	0.0	1.0
uncultured bacterium 253	0.0	1.0
uncultured bacterium 293	0.0	1.0
uncultured bacterium 8	0.0	1.0
uncultured bacterium A1Q1_fos_568	0.0	1.0
uncultured bacterium BLR13	0.0	1.0
uncultured bacterium CBNPD1 BAC clone 67	0.0	1.0
uncultured bacterium F39-01	0.0	1.0
uncultured bacterium KM4-9-H7	1.0	0.0
uncultured bacterium Lac36W	1.0	0.0
uncultured bacterium SBR2060	0.0	1.0
uncultured bacterium contig00001	1.0	0.0
uncultured bacterium contig00020	0.0	1.0
uncultured bacterium contig00026	0.0	1.0
uncultured bacterium contig00029	1.0	0.0
uncultured bacterium contig00034	0.0	1.0
uncultured bacterium contig00038	1.0	0.0
uncultured bacterium contig00047	0.0	1.0
uncultured bacterium contig00058	0.0	1.0
uncultured bacterium contig00067	0.0	1.0
uncultured bacterium contig00068	0.0	1.0
uncultured bacterium contig00085	0.0	1.0
uncultured bacterium contig00088	1.0	0.0
uncultured bacterium contig00094	0.0	1.0
uncultured bacterium contig00095	0.0	1.0
uncultured bacterium contig00107	1.0	0.0
uncultured bacterium contig00122	0.0	1.0
uncultured bacterium contig00129	1.0	0.0
uncultured bacterium contig00156	0.0	1.0
uncultured bacterium contig00159	1.0	0.0
uncultured bacterium contig00179	0.0	1.0
uncultured bacterium contig00203	1.0	0.0
uncultured bacterium contig00216	0.0	1.0
uncultured bacterium contig00270	0.0	1.0
uncultured bacterium contig00273	0.0	1.0
uncultured bacterium contig00303	0.0	1.0
uncultured bacterium contig00306	0.0	1.0
uncultured bacterium contig00362	0.0	1.0
uncultured bacterium contig00438	0.0	1.0
uncultured bacterium ctg7180000000847	0.0	1.0
uncultured bacterium ctg7180000000903	0.0	1.0
uncultured bacterium ctg7180000000997	0.0	1.0
uncultured bacterium ctg7180000001051	0.0	1.0
uncultured bacterium esnapd26	0.0	1.0
uncultured gamma proteobacterium	0.0	1.0
uncultured marine bacterium 582	0.0	1.0
uncultured proteobacterium	0.0	1.0
