# Supplementary material for: Metagenomic Analysis from the Interior of a Speleothem in Tjuv-Ante's Cave, Northern Sweden
Source: PLoS One. 2016 Mar 17;11(3):e0151577. doi: 10.1371/journal.pone.0151577 (PMC4795671; doi:10.1371/journal.pone.0151577)
Supplement: S3 File — Excel file containing the significantly abundant bacteria within the two samples (sheet 1 and 2), and the differentially abundant bacteria between the two samples (sheet 3). (XLSX) [file pone.0151577.s011.xlsx]

## Sheet: SignAbundSpsSample1
Taxa	Counts	P. Value (Bonferroni corrected)
Achromobacter;xylosoxidans	2419	0
Acidovorax;avenae	2193	0
Acidovorax;citrulli	1958	2.13433e-304
Acidovorax;ebreus	1049	1.69872e-17
Acidovorax	7049	0
Actinoplanes;friuliensis	1929	8.00723e-292
Actinoplanes;missouriensis	1552	1.0463e-146
Actinoplanes	3873	0
Actinosynnema;mirum	4169	0
Agrobacterium;radiobacter	4525	0
Agrobacterium	2447	0
Agrobacterium;tumefaciens	2755	0
Agrobacterium;vitis	2128	0
Agromonas;oligotrophica	4326	0
Allochromatium;vinosum	1002	4.08436e-10
Alteromonas;macleodii	2966	0
Amycolatopsis;orientalis	3277	0
Arthrobacter;chlorophenolicus	1244	2.14825e-57
Arthrobacter;phenanthrenivorans	1249	1.33641e-58
Arthrobacter	1438	2.98756e-110
Asticcacaulis;excentricus	1958	2.13433e-304
Azoarcus;aromaticum	1018	1.59437e-12
Azoarcus	2488	0
Azorhizobium;caulinodans	3207	0
Azospirillum;brasilense	1587	1.22046e-158
Azospirillum;lipoferum	1316	1.38723e-75
Azospirillum	1293	1.38858e-69
Beutenbergia;cavernae	1037	1.59334e-15
Blastococcus;saxobsidens	3496	0
Bordetella;petrii	1013	9.26685e-12
Brachybacterium;faecium	828	2.32165e+08
Bradyrhizobium;japonicum	8876	0
Bradyrhizobium	12153	0
Brevundimonas;subvibrioides	121459	0
Burkholderia;gladioli	1178	2.66506e-42
Burkholderia;glumae	893	1036.37
Burkholderia	3433	0
Burkholderia;thailandensis	829	1.9915e+08
Candidatus;Accumulibacter	872	929568
Catenulispora;acidiphila	2638	0
Caulobacter;segnis	6477	0
Caulobacter	10018	0
Cellulomonas;fimi	1179	1.61701e-42
Cellulomonas;flavigena	1067	1.44987e-20
Cellvibrio;gilvus	932	0.688017
Chelativorans	5954	0
Chromobacterium;violaceum	832	1.24839e+09
Clavibacter;michiganensis	899	2624.43
Collimonas;fungivorans	2192	0
Comamonas;testosteroni	2171	0
Conexibacter;woesei	14591	0
Cupriavidus;taiwanensis	1370	2.37689e-90
Delftia;acidovorans	1019	1.11803e-13
Delftia	935	0.306969
Dinoroseobacter;shibae	1536	2.29815e-141
Erythrobacter;litoralis	18433	0
Frankia;alni	2270	0
Frankia	6311	0
Frankia;symbiont	1932	4.08714e-294
Gemmatimonas;aurantiaca	1803	2.01029e-239
Geodermatophilus;obscurus	4051	0
Gordonia;bronchialis	1067	1.44987e-20
Gordonia;polyisoprenivorans	1077	2.51089e-22
Gordonia	1140	2.49509e-34
Haliangium;ochraceum	1111	1.29943e-28
Herbaspirillum;seropedicae	1788	1.95922e-233
Hyphomicrobium;denitrificans	2510	0
Hyphomicrobium;nitrativorans	1984	0
Hyphomicrobium	1276	2.91151e-65
Hyphomonas;neptunium	1146	1.49393e-35
Ilumatobacter;coccineus	1720	5.62807e-207
Intrasporangium;calvum	1521	2.01227e-136
Isoptericola;variabilis	1222	3.43131e-52
Kineococcus;radiotolerans	1994	0
Kitasatospora;setae	2367	0
Kocuria;rhizophila	848	8.69563e+06
Kribbella;flavida	3292	0
Kytococcus;sedentarius	1052	5.34348e-18
Leisingera;methylohalidivorans	1184	1.31296e-44
Leptothrix;cholodnii	4770	0
Magnetospirillum;magneticum	1638	1.2632e-177
Maricaulis;maris	1752	2.76577e-219
Mesorhizobium;australicum	13758	0
Mesorhizobium;ciceri	15925	0
Mesorhizobium;loti	16831	0
Mesorhizobium;opportunistum	15478	0
Methylibium;petroleiphilum	5495	0
Methylobacterium;extorquens	3189	0
Methylobacterium;nodulans	4132	0
Methylobacterium;populi	3120	0
Methylobacterium;radiotolerans	3892	0
Methylobacterium	4649	0
Methylocella;silvestris	2473	0
Methylocystis	2618	0
Micrococcus;luteus	949	0.00627108
Microlunatus;phosphovorus	1327	1.62453e-78
Modestobacter;marinus	4097	0
Mycobacterium;chubuense	2364	0
Mycobacterium;kansasii	1091	7.35585e-25
Mycobacterium;neoaurum	1914	2.1547e-285
Mycobacterium;rhodesiae	2362	0
Mycobacterium;smegmatis	2067	0
Mycobacterium	2815	0
Mycobacterium;vanbaalenii	2659	0
Nakamurella;multipartita	3295	0
Nitrobacter;hamburgensis	3885	0
Nitrobacter;winogradskyi	2030	0
Nocardia;brasiliensis	2219	0
Nocardia;cyriacigeorgica	2220	0
Nocardia;farcinica	3061	0
Nocardioides	2920	0
Nocardiopsis;alba	1078	1.66522e-22
Nocardiopsis;dassonvillei	1640	2.40998e-177
Novosphingobium;aromaticivorans	9012	0
Novosphingobium	8446	0
Ochrobactrum;anthropi	3180	0
Paracoccus;aminophilus	951	0.00353771
Paracoccus;denitrificans	2741	0
Parvibaculum;lavamentivorans	2460	0
Pelagibacterium;halotolerans	2480	0
Phenylobacterium;zucineum	10959	0
Polaromonas;naphthalenivorans	21816	0
Polaromonas	31228	0
Polymorphum;gilvum	7651	0
Pseudogulbenkiania	916	4.3369
Pseudomonas;fluorescens	2985	0
Pseudomonas;mendocina	1103	4.30211e-27
Pseudomonas;putida	1371	1.24097e-90
Pseudomonas	3091	0
Pseudomonas;stutzeri	1804	7.98132e-240
Pseudonocardia;dioxanivorans	22289	0
Pseudoxanthomonas;spadix	6805	0
Pseudoxanthomonas;suwonensis	9300	0
Ralstonia;eutropha	1870	7.92296e-267
Ralstonia;pickettii	2107	0
Ralstonia;solanacearum	1601	1.65659e-163
Ramlibacter;tataouinensis	9235	0
Rhizobium;etli	3724	0
Rhizobium;leguminosarum	7431	0
Rhizobium;tropici	3288	0
Rhodanobacter	5219	0
Rhodobacter;capsulatus	1549	1.0634e-145
Rhodobacter;sphaeroides	3019	0
Rhodococcus;equi	2365	0
Rhodococcus;erythropolis	1108	4.8601e-28
Rhodococcus;jostii	1853	8.95927e-260
Rhodococcus;opacus	2083	0
Rhodococcus;pyridinivorans	1528	1.01207e-138
Rhodoferax;ferrireducens	4778	0
Rhodomicrobium;vannielii	1661	5.80942e-185
Rhodopseudomonas;palustris	23348	0
Rhodospirillum;centenum	2209	0
Rubrivivax;gelatinosus	4911	0
Rubrobacter;xylanophilus	1945	9.75392e-299
Ruegeria;pomeroyi	1878	3.60101e-270
Saccharomonospora;viridis	1431	3.88448e-108
Saccharopolyspora;erythraea	6282	0
Saccharothrix;espanaensis	5994	0
Sanguibacter;keddieii	978	1.04205e-06
Sinorhizobium;fredii	11626	0
Sinorhizobium;medicae	2395	0
Sinorhizobium;meliloti	1385	1.28607e-94
Sorangium;cellulosum	1535	4.92999e-141
Sordaria;macrospora	4893	0
Sphingobium;chlorophenolicum	4613	0
Sphingobium;japonicum	6479	0
Sphingobium	6762	0
Sphingomonas;sanxanigenens	15960	0
Sphingomonas	12953	0
Sphingomonas;wittichii	16781	0
Sphingopyxis;alaskensis	11900	0
Stackebrandtia;nassauensis	1361	7.97972e-90
Starkeya;novella	6332	0
Stenotrophomonas;maltophilia	8785	0
Streptomyces;albus	1289	1.47282e-68
Streptomyces;avermitilis	1118	5.80011e-30
Streptomyces;bingchenggensis	1699	4.87413e-199
Streptomyces;coelicolor	1303	3.5913e-72
Streptomyces;collinus	1155	2.06443e-37
Streptomyces;davawensis	1095	1.34464e-25
Streptomyces;fulvissimus	1044	1.14572e-16
Streptomyces;griseus	1015	4.59688e-12
Streptomyces;rapamycinicus	1091	7.35585e-25
Streptomyces;scabiei	1183	2.17307e-43
Streptomyces	1108	4.8601e-28
Streptomyces;venezuelae	1221	5.86049e-52
Streptomyces;violaceusniger	1063	7.15574e-20
Streptosporangium;roseum	3399	0
Thauera	1513	8.19264e-134
Thermobispora;bispora	1673	2.28721e-189
Thermomonospora;curvata	3204	0
Thioalkalivibrio;sulfidophilus	848	8.69563e+06
Thiobacillus;denitrificans	960	0.000255711
Tistrella;mobilis	2004	0
Truepera;radiovictrix	2095	0
Tsukamurella;paurometabola	995	4.27058e-09
Variovorax;paradoxus	14568	0
Verminephrobacter;eiseniae	3609	0
Verrucosispora;maris	1940	1.43236e-296
Xanthobacter;autotrophicus	3253	0
Xanthomonas;albilineans	2934	0
Xanthomonas;campestris	2156	0
Xanthomonas;fuscans	1037	1.59334e-15
Xylanimonas;cellulosilytica	976	1.952e-07

## Sheet: SignAbundSpsSample2
Taxa	Counts	P. Value (Bonferroni corrected)
Achromobacter;xylosoxidans	3628	0
Acidimicrobium;ferrooxidans	1169	2.24424e-40
Acidovorax;avenae	1497	1.14504e-128
Acidovorax;citrulli	1462	1.25177e-117
Acidovorax	4606	0
Actinoplanes;friuliensis	2574	0
Actinoplanes;missouriensis	2077	0
Actinoplanes	4869	0
Actinosynnema;mirum	4947	0
Agrobacterium;radiobacter	3502	0
Agrobacterium	1832	3.50504e-251
Agrobacterium;tumefaciens	2026	0
Agrobacterium;vitis	1549	1.01488e-145
Agromonas;oligotrophica	4416	0
Allochromatium;vinosum	1374	1.69471e-91
Alteromonas;macleodii	5417	0
Amycolatopsis;orientalis	4254	0
Anaeromyxobacter	1161	1.11538e-38
Arthrobacter;chlorophenolicus	1121	1.47585e-31
Arthrobacter;phenanthrenivorans	948	0.00822733
Arthrobacter	1556	4.49347e-148
Asticcacaulis;excentricus	1887	5.62339e-275
Azoarcus;aromaticum	1349	1.63849e-84
Azoarcus	3409	0
Azorhizobium;caulinodans	2583	0
Azospirillum;brasilense	1556	4.49347e-148
Azospirillum;lipoferum	1287	4.62387e-69
Azospirillum	1284	2.68363e-67
Belliella;baltica	941	0.058646
Beutenbergia;cavernae	1354	6.81233e-86
Blastococcus;saxobsidens	4164	0
Bordetella;petrii	1080	7.15586e-23
Brachybacterium;faecium	1033	6.8977e-15
Bradyrhizobium;japonicum	8857	0
Bradyrhizobium	12264	0
Brevundimonas;subvibrioides	109410	0
Burkholderia;gladioli	1502	2.83621e-131
Burkholderia;glumae	1166	9.77193e-40
Burkholderia	4172	0
Burkholderia;thailandensis	936	0.231163
Burkholderia;xenovorans	983	2.0999e-07
Candidatus;Accumulibacter	1075	5.579e-22
Candidatus;Nitrospira	4923	0
Candidatus;Saccharimonas	1003	2.86248e-10
Catenulispora;acidiphila	3438	0
Caulobacter;segnis	5955	0
Caulobacter	9042	0
Cellulomonas;fimi	1416	1.12799e-103
Cellulomonas;flavigena	1415	2.2313e-103
Cellvibrio;gilvus	1334	2.04014e-80
Chelativorans	4283	0
Chromobacterium;violaceum	956	0.000819237
Clavibacter;michiganensis	1191	3.67035e-45
Collimonas;fungivorans	2110	0
Comamonas;testosteroni	1521	1.92346e-136
Conexibacter;woesei	19807	0
Corallococcus;coralloides	961	0.000187375
Cupriavidus;taiwanensis	1442	1.74983e-112
Dechlorosoma;suillum	902	1287.69
Dinoroseobacter;shibae	1571	3.65425e-153
Erwinia;billingiae	1117	8.86542e-30
Erythrobacter;litoralis	13498	0
Fluviicola;taffensis	832	1.23991e+09
Frankia;alni	2830	0
Frankia	8805	0
Frankia;symbiont	2552	0
Frateuria;aurantia	924	5.58452
Gemmatimonas;aurantiaca	1749	3.81447e-218
Geodermatophilus;obscurus	4953	0
Gordonia;bronchialis	1213	4.00714e-50
Gordonia;polyisoprenivorans	1368	8.38818e-90
Gordonia	1368	8.38818e-90
Haliangium;ochraceum	1665	1.89198e-187
Herbaspirillum;seropedicae	1815	2.79562e-245
Hyphomicrobium;denitrificans	2132	0
Hyphomicrobium;nitrativorans	1716	1.76417e-205
Hyphomicrobium	1062	1.04353e-19
Hyphomonas;neptunium	934	0.397195
Ilumatobacter;coccineus	3779	0
Intrasporangium;calvum	1966	6.27463e-308
Isoptericola;variabilis	1428	2.97483e-107
Kineococcus;radiotolerans	2683	0
Kitasatospora;setae	3238	0
Kribbella;flavida	4399	0
Kytococcus;sedentarius	1109	3.06524e-28
Leisingera;methylohalidivorans	1181	5.78463e-45
Leptothrix;cholodnii	5259	0
Magnetospirillum;magneticum	1860	1.06721e-262
Maricaulis;maris	1415	2.2313e-103
Mesorhizobium;australicum	9761	0
Mesorhizobium;ciceri	10984	0
Mesorhizobium;loti	11601	0
Mesorhizobium;opportunistum	10823	0
Methylibium;petroleiphilum	7111	0
Methylobacterium;extorquens	2609	0
Methylobacterium;nodulans	3682	0
Methylobacterium;populi	2539	0
Methylobacterium;radiotolerans	3265	0
Methylobacterium	4103	0
Methylocella;silvestris	2215	0
Methylocystis	2161	0
Micrococcus;luteus	1032	9.9708e-15
Microlunatus;phosphovorus	1627	1.0408e-172
Modestobacter;marinus	4940	0
Mycobacterium;chubuense	3004	0
Mycobacterium;kansasii	1385	1.2387e-94
Mycobacterium;neoaurum	2411	0
Mycobacterium;rhodesiae	2762	0
Mycobacterium;smegmatis	2665	0
Mycobacterium	3450	0
Mycobacterium;vanbaalenii	3520	0
Nakamurella;multipartita	3816	0
Nitrobacter;hamburgensis	3777	0
Nitrobacter;winogradskyi	2278	0
Nocardia;brasiliensis	2378	0
Nocardia;cyriacigeorgica	2243	0
Nocardia;farcinica	3149	0
Nocardioides	3851	0
Nocardiopsis;alba	1312	1.52668e-74
Nocardiopsis;dassonvillei	2137	0
Novosphingobium;aromaticivorans	7383	0
Novosphingobium	6116	0
Ochrobactrum;anthropi	2332	0
Opitutus;terrae	867	2.50163e+06
Paracoccus;aminophilus	931	0.887584
Paracoccus;denitrificans	2406	0
Parvibaculum;lavamentivorans	2094	0
Pelagibacterium;halotolerans	1934	5.23942e-294
Phenylobacterium;zucineum	9436	0
Phycisphaera;mikurensis	860	9.66599e+06
Polaromonas;naphthalenivorans	10917	0
Polaromonas	15489	0
Polymorphum;gilvum	6165	0
Propionibacterium;acidipropionici	897	412.339
Pseudogulbenkiania	1082	3.12687e-23
Pseudomonas;aeruginosa	855	2.45438e+07
Pseudomonas;brassicacearum	879	21714.3
Pseudomonas;denitrificans	1001	5.63691e-10
Pseudomonas;fluorescens	11999	0
Pseudomonas;mendocina	1416	1.12799e-103
Pseudomonas;poae	2677	0
Pseudomonas;putida	1889	8.08871e-275
Pseudomonas;resinovorans	943	0.0336349
Pseudomonas	8443	0
Pseudomonas;stutzeri	2126	0
Pseudomonas;syringae	1380	3.33568e-93
Pseudonocardia;dioxanivorans	25416	0
Pseudoxanthomonas;spadix	7297	0
Pseudoxanthomonas;suwonensis	8702	0
Ralstonia;eutropha	2052	0
Ralstonia;pickettii	2415	0
Ralstonia;solanacearum	1633	7.46729e-175
Ramlibacter;tataouinensis	6674	0
Rhizobium;etli	3030	0
Rhizobium;leguminosarum	5787	0
Rhizobium;tropici	2450	0
Rhodanobacter	5016	0
Rhodobacter;capsulatus	1314	4.53206e-75
Rhodobacter;sphaeroides	2751	0
Rhodococcus;equi	2368	0
Rhodococcus;erythropolis	1228	1.32043e-53
Rhodococcus;jostii	2359	0
Rhodococcus;opacus	2347	0
Rhodococcus;pyridinivorans	1857	1.86615e-261
Rhodoferax;ferrireducens	3302	0
Rhodomicrobium;vannielii	1317	7.28864e-77
Rhodopseudomonas;palustris	24581	0
Rhodospirillum;centenum	2347	0
Rubrivivax;gelatinosus	6456	0
Rubrobacter;xylanophilus	1235	2.94152e-55
Ruegeria;pomeroyi	1679	1.31657e-191
Saccharomonospora;viridis	1778	1.69242e-229
Saccharopolyspora;erythraea	6985	0
Saccharothrix;espanaensis	7054	0
Salinispora;arenicola	877	32996.9
Salinispora;tropica	1006	1.02822e-10
Sanguibacter;keddieii	1237	9.84869e-56
Singulisphaera;acidiphila	1069	6.36221e-22
Sinorhizobium;fredii	8848	0
Sinorhizobium;medicae	1694	3.44709e-197
Sinorhizobium;meliloti	975	2.62875e-06
Sorangium;cellulosum	2472	0
Sordaria;macrospora	3925	0
Sphaerobacter;thermophilus	830	1.69494e+09
Sphingobium;chlorophenolicum	4290	0
Sphingobium;japonicum	5542	0
Sphingobium	5688	0
Sphingomonas;sanxanigenens	12968	0
Sphingomonas	11323	0
Sphingomonas;wittichii	14220	0
Sphingopyxis;alaskensis	10779	0
Stackebrandtia;nassauensis	1811	1.14926e-242
Starkeya;novella	5330	0
Stenotrophomonas;maltophilia	8030	0
Stigmatella;aurantiaca	907	391.397
Streptomyces;albus	1806	1.18157e-240
Streptomyces;avermitilis	1519	8.67519e-136
Streptomyces;bingchenggensis	1947	1.23286e-299
Streptomyces;coelicolor	1643	1.89792e-179
Streptomyces;collinus	1464	2.99525e-118
Streptomyces;davawensis	1494	1.04472e-127
Streptomyces;fulvissimus	1195	4.73707e-47
Streptomyces;griseus	1317	7.28864e-77
Streptomyces;rapamycinicus	1514	3.70488e-134
Streptomyces;scabiei	1573	7.57634e-154
Streptomyces	1423	9.33196e-106
Streptomyces;venezuelae	1832	3.50504e-251
Streptomyces;violaceusniger	1423	9.33196e-106
Streptosporangium;roseum	4602	0
Thauera	1966	6.27463e-308
Thermobifida;fusca	934	0.397195
Thermobispora;bispora	2171	0
Thermomonospora;curvata	4142	0
Thioalkalivibrio;nitratireducens	1017	2.23317e-12
Thioalkalivibrio;sulfidophilus	1415	2.2313e-103
Thiobacillus;denitrificans	1262	8.63473e-62
Thiocystis;violascens	857	1.6964e+07
Thioflavicoccus;mobilis	1065	3.16417e-20
Tistrella;mobilis	1875	6.07265e-270
Truepera;radiovictrix	1887	5.62339e-275
Tsukamurella;paurometabola	1324	9.98423e-78
Variovorax;paradoxus	11989	0
Verminephrobacter;eiseniae	2621	0
Verrucosispora;maris	2290	0
Xanthobacter;autotrophicus	2860	0
Xanthomonas;albilineans	2875	0
Xanthomonas;campestris	2038	0
Xanthomonas;fuscans	986	8.00599e-09
Xylanimonas;cellulosilytica	1178	2.59675e-42

## Sheet: DiffAbundSpsBetweenSamples
Taxa	Counts Sample 1	Counts Sample 2	p.value (Bonferroni corrected)
Candidatus;Kinetoplastibacterium	1	13	0.0246496
Candidatus;Nitrospira	482	4923	7.2885
Chlamydia;muridarum	1	10	7.2885
Coprothermobacter;proteolyticus	1	15	0.000392495
Erwinia;billingiae	49	1117	3.54718e-11
Eubacterium;siraeum	1	10	7.2885
Melioribacter;roseus	1	30	2.49256e-20
Methanosarcina;acetivorans	1	10	7.2885
Nostoc;azollae	1	10	7.2885
Staphylococcus;epidermidis	1	24	2.2829e-13
Staphylococcus;pasteuri	1	13	0.0246496
