# Supplementary material for: Metagenomic Analysis from the Interior of a Speleothem in Tjuv-Ante's Cave, Northern Sweden
Source: PLoS One. 2016 Mar 17;11(3):e0151577. doi: 10.1371/journal.pone.0151577 (PMC4795671; doi:10.1371/journal.pone.0151577)
Supplement: S4 File — Excel file containing the level 2 and 3 functional identifications with KEGG (sheets 1 and 2), and levels 2 and 3 using Subsystems (sheets 3 and 4). (XLSX) [file pone.0151577.s012.xlsx]

## Sheet: KEGG_L2
This data was calculated for metagenomes 4571212.3 and 4571211.3. The data was compared to KO using a maximum e-value of 1e-5, a minimum identity of 60 %, and a minimum alignment length of 15 measured in aa for protein. The heatmap was clustered using ward with bray-curtis distance metric. Group heatmap values by level 2. Draw using normalized values, with ward clustering and bray-curtis distance
category	Sample 2	Sample 1
Substance dependence	0.0587457414207681	0.0458642147109378
Metabolism of cofactors and vitamins	0.559307647766422	0.553606736176425
Endocrine system	0.0392935997845243	0.0435204255098693
Signaling Molecules and Interaction	0.00551120075921167	0
Biosynthesis of other secondary metabolites	0.31756355894904	0.336032033328689
Excretory system	0.0325250906678539	0.0128417276815503
Transcription	0.46427197847018	0.480881797338528
Metabolism of Cofactors and Vitamins	0.093712802200546	0.0924466338980503
Xenobiotics biodegradation and metabolism	0.319982580059505	0.319976735548281
Signal transduction	0.57246195661873	0.572472824874585
Digestive system	0.117320729904462	0.117234334935512
Cancers	0.294614605294469	0.295065623869683
Digestive System	0.00120074367418917	0
Membrane Transport	0.403404531723262	0.382305188472549
Biosynthesis of Other Secondary Metabolites	0.0313230917571231	0.0356511490841729
Metabolism of terpenoids and polyketides	0.366177216668591	0.374556186054464
Metabolism of other amino acids	0.346712092387655	0.335576394345825
Membrane transport	0.658575191769903	0.638104257465133
Sensory System	0.00551120075921167	0
Cardiovascular diseases	0.11314068693921	0.126009207110855
Glycan biosynthesis and metabolism	0.369288078511742	0.366436310636713
Transport and catabolism	0.370477700350911	0.378131345146821
Neurodegenerative diseases	0.111533033170221	0.118007100184135
Environmental Adaptation	0.00120074367418917	0.0217286907925842
Amino Acid Metabolism	0.0925976720316516	0.0845164707763324
Cell motility	0.312272828466808	0.310780086709102
Sensory system	0.00551120075921167	0.00744677015128132
Carbohydrate metabolism	0.767769372488342	0.77815718025231
Translation	0.682147067008165	0.699888535877908
Metabolism of Terpenoids and Polyketides	0.0704818487686141	0.0809493955218032
Amino acid metabolism	0.998187669849267	1
Endocrine and metabolic diseases	0.0392935997845243	0.0435204255098693
Environmental adaptation	0.256073255374632	0.277495146333646
Signaling molecules and interaction	0.0336500497190311	0.0253976218740216
Energy metabolism	0.619934085316032	0.633215277065953
Immune diseases	0.114346521833401	0.105635492135203
Cell communication	0.0992610962022441	0.0842681645937841
Infectious diseases	0.278247908364778	0.288343668376887
Cell growth and death	0.434131090136197	0.437592138575588
Lipid metabolism	0.427816646909317	0.424617999042416
Nucleotide metabolism	0.543677220152973	0.546317653877959
Replication and repair	0.568480332760639	0.576891765076473
Circulatory system	0.0357131437160815	0.0128417276815503
Development	0.0145340693583279	0.0128417276815503
Signal Transduction	0.0197231728331937	0
Xenobiotics Biodegradation and Metabolism	0.0300287939688713	0
Energy Metabolism	0.066989934406596	0.0847638280665868
Carbohydrate Metabolism	0.0448103124185186	0.0364948787876655

## Sheet: KEGG_L3
This data was calculated for metagenomes 4571212.3 and 4571211.3. The data was compared to KO using a maximum e-value of 1e-5, a minimum identity of 60 %, and a minimum alignment length of 15 measured in aa for protein. The heatmap was clustered using level 3 KEGG annotations. The heatmap drawn using normalized values, with ward clustering and bray-curtis distance
category	Sample 2	Sample 1
00232 Caffeine metabolism [PATH:ko00232]	0.0880729644400736	0.079991225958789
00100 Steroid biosynthesis [PATH:ko00100]	0.0639492709301931	0.0695495647588925
04970 Salivary secretion [PATH:ko04970]	0	0.0187390911153931
04070 Phosphatidylinositol signaling system [PATH:ko04070]	0.268555948208362	0.252973876190026
04120 Ubiquitin mediated proteolysis [PATH:ko04120]	0.0766753024561704	0.0635887826072045
05222 Small cell lung cancer [PATH:ko05222]	0.00885802034525382	0.00697381938581458
04975 Fat digestion and absorption [PATH:ko04975]	0.0156652591768064	0.00697381938581458
04514 Cell adhesion molecules (CAMs) [PATH:ko04514]	0.0263386225538817	0.00697381938581458
05146 Amoebiasis [PATH:ko05146]	0.0929096664390491	0.114981328804472
03070 Bacterial secretion system [PATH:ko03070]	0.743117502975382	0.744650410441768
03030 DNA replication [PATH:ko03030]	0.6595689961469	0.656866187780018
00983 Drug metabolism - other enzymes [PATH:ko00983]	0.103811339974545	0.060097905643017
05012 Parkinson's disease [PATH:ko05012]	0.0492855631905214	0.0560416403121175
04140 Regulation of autophagy [PATH:ko04140]	0.0467855692722049	0.0510606302142225
00520 Amino sugar and nucleotide sugar metabolism [PATH:ko00520]	0.523965303864515	0.528648597262846
04320 Dorso-ventral axis formation [PATH:ko04320]	0.0156652591768064	0.00697381938581458
03015 mRNA surveillance pathway [PATH:ko03015]	0.0613805405213104	0.0656996306273947
04340 Hedgehog signaling pathway [PATH:ko04340]	0.0606987430593995	0.0468791601954493
04626 Plant-pathogen interaction [PATH:ko04626]	0.444020821523817	0.4855169028049
00565 Ether lipid metabolism [PATH:ko00565]	0.0156652591768064	0.00697381938581458
00785 Lipoic acid metabolism [PATH:ko00785]	0.167068765787158	0.172455382737461
00900 Terpenoid backbone biosynthesis [PATH:ko00900]	0.484172055777155	0.509987170236783
00920 Sulfur metabolism [PATH:ko00920]	0.443532285566045	0.470251200383622
00281 Geraniol degradation [PATH:ko00281]	0.480760035479633	0.483835581004783
03440 Homologous recombination [PATH:ko03440]	0.532065035342926	0.545998802932472
00253 Tetracycline biosynthesis [PATH:ko00253]	0.0492855631905214	0.00697381938581458
00564 Glycerophospholipid metabolism [PATH:ko00564]	0.405738858843248	0.409619399661147
00195 Photosynthesis [PATH:ko00195]	0.00885802034525382	0.0187390911153931
04010 MAPK signaling pathway [PATH:ko04010]	0.0599984964569958	0.0187390911153931
00540 Lipopolysaccharide biosynthesis [PATH:ko00540]	0.385495523767602	0.386458003816758
00770 Pantothenate and CoA biosynthesis [PATH:ko00770]	0.444792222145686	0.434106972916314
00941 Flavonoid biosynthesis [PATH:ko00941]	0.104102946287353	0.104376969106397
05152 Tuberculosis [PATH:ko05152]	0.0613805405213104	0.0490841891129748
00051 Fructose and mannose metabolism [PATH:ko00051]	0.485604708331688	0.513041478310893
03040 Spliceosome [PATH:ko03040]	0.141806638023236	0.107389069511222
04962 Vasopressin-regulated water reabsorption [PATH:ko04962]	0.0569773125683511	0.0187390911153931
04350 TGF-beta signaling pathway [PATH:ko04350]	0.0334223742622583	0.00697381938581458
04540 Gap junction [PATH:ko04540]	0.111106924736318	0.0940782293167733
05200 Pathways in cancer [PATH:ko05200]	0.294250953678613	0.315292543038823
00660 C5-Branched dibasic acid metabolism [PATH:ko00660]	0.0980751300212802	0.0770234326052291
00361 Chlorocyclohexane and chlorobenzene degradation [PATH:ko00361]	0.273221743101015	0.259775920732867
00625 Chloroalkane and chloroalkene degradation [PATH:ko00625]	0	0.0738613712643748
02040 Flagellar assembly [PATH:ko02040]	0.452681051855361	0.422622409655137
04113 Meiosis - yeast [PATH:ko04113]	0.157957033447143	0.169617371101434
00910 Nitrogen metabolism [PATH:ko00910]	0.466517271539929	0.461465208684235
00730 Thiamine metabolism [PATH:ko00730]	0.375010182547438	0.371134773242773
00622 Xylene degradation [PATH:ko00622]	0.0971321970522304	0.110306505903071
00510 N-Glycan biosynthesis [PATH:ko00510]	0.145017279144703	0.150518235687171
00532 Glycosaminoglycan biosynthesis - chondroitin sulfate / dermatan sulfate [PATH:ko00532]	0.0156652591768064	0.00697381938581458
04510 Focal adhesion [PATH:ko04510]	0.0974477369278051	0.0905238736298158
00311 Penicillin and cephalosporin biosynthesis [PATH:ko00311]	0.134241854776884	0.136412916695031
00363 Bisphenol degradation [PATH:ko00363]	0.0156652591768064	0.0187390911153931
00550 Peptidoglycan biosynthesis [PATH:ko00550]	0.581288435235419	0.573390475837951
05143 African trypanosomiasis [PATH:ko05143]	0.0525158393335791	0.0468791601954493
00670 One carbon pool by folate [PATH:ko00670]	0.398512360371921	0.398638840195856
00903 Limonene and pinene degradation [PATH:ko00903]	0	0.0624739283011507
00440 Phosphonate and phosphinate metabolism [PATH:ko00440]	0.174189644852479	0.173295544090415
05032 Morphine addiction [PATH:ko05032]	0.00885802034525382	0.00697381938581458
05120 Epithelial cell signaling in Helicobacter pylori infection [PATH:ko05120]	0.247166915407832	0.256914577159442
04122 Sulfur relay system [PATH:ko04122]	0.411528334351664	0.428513084412897
04060 Cytokine-cytokine receptor interaction [PATH:ko04060]	0.00885802034525382	0.00697381938581458
00750 Vitamin B6 metabolism [PATH:ko00750]	0.260397596208995	0.265374388912555
04142 Lysosome [PATH:ko04142]	0.144023334514145	0.134903773517175
00500 Starch and sucrose metabolism [PATH:ko00500]	0.504105351940914	0.557890153505921
00627 Aminobenzoate degradation [PATH:ko00627]	0.280106745833494	0.261439397786025
04144 Endocytosis [PATH:ko04144]	0.101142310446486	0.125399081728878
00140 Steroid hormone biosynthesis [PATH:ko00140]	0.147174967467015	0.163156578009215
00430 Taurine and hypotaurine metabolism [PATH:ko00430]	0.180664259684479	0.156678890253316
00620 Pyruvate metabolism [PATH:ko00620]	0.67257437288432	0.671597151625295
03320 PPAR signaling pathway [PATH:ko03320]	0.059278196242083	0.0646625139586827
00010 Glycolysis / Gluconeogenesis [PATH:ko00010]	0.689044286640662	0.706008891816569
00362 Benzoate degradation [PATH:ko00362]	0.304616205227515	0.290639002892466
04711 Circadian rhythm - fly [PATH:ko04711]	0.00885802034525382	0.00697381938581458
00600 Sphingolipid metabolism [PATH:ko00600]	0.059278196242083	0.0379512499933585
04111 Cell cycle - yeast [PATH:ko04111]	0.0606987430593995	0.0624739283011507
04810 Regulation of actin cytoskeleton [PATH:ko04810]	0.0553023986162238	0.0443740164558177
01040 Biosynthesis of unsaturated fatty acids [PATH:ko01040]	0.239709504898226	0.25349253541681
04380 Osteoclast differentiation [PATH:ko04380]	0.0156652591768064	0.00697381938581458
00621 Dioxin degradation [PATH:ko00621]	0.117889878023543	0.0917281058566553
04930 Type II diabetes mellitus [PATH:ko04930]	0.0156652591768064	0.00697381938581458
00710 Carbon fixation in photosynthetic organisms [PATH:ko00710]	0.190571123557599	0.225996951162092
04960 Aldosterone-regulated sodium reabsorption [PATH:ko04960]	0	0.0187390911153931
04950 Maturity onset diabetes of the young [PATH:ko04950]	0.0263386225538817	0.0275085226531429
00943 Isoflavonoid biosynthesis [PATH:ko00943]	0.0156652591768064	0.00697381938581458
04145 Phagosome [PATH:ko04145]	0.0894895423424988	0.077781910804541
00630 Glyoxylate and dicarboxylate metabolism [PATH:ko00630]	0.649059790446738	0.631885720013004
04011 MAPK signaling pathway - yeast [PATH:ko04011]	0.179908687715197	0.166425858000738
02030 Bacterial chemotaxis [PATH:ko02030]	0.387587461978988	0.418342973129237
04390 Hippo signaling pathway [PATH:ko04390]	0.00885802034525382	0.00697381938581458
04141 Protein processing in endoplasmic reticulum [PATH:ko04141]	0.186716458922094	0.169617371101434
04530 Tight junction [PATH:ko04530]	0.0808722615574674	0.070450323685062
04151 PI3K-Akt signaling pathway [PATH:ko04151]	0.323163987080925	0.334140722776006
00062 Fatty acid elongation [PATH:ko00062]	0.0214068973982328	0.0275085226531429
05010 Alzheimer's disease [PATH:ko05010]	0.167896895496599	0.178233500593535
00592 alpha-Linolenic acid metabolism [PATH:ko00592]	0	0.0187390911153931
03008 Ribosome biogenesis in eukaryotes [PATH:ko03008]	0.0534865583397848	0.0335236681809504
00052 Galactose metabolism [PATH:ko00052]	0.396218736702705	0.392002488278235
04150 mTOR signaling pathway [PATH:ko04150]	0.0384016729537699	0.0187390911153931
00984 Steroid degradation [PATH:ko00984]	0.0952120764262555	0.109343979795236
03022 Basal transcription factors [PATH:ko03022]	0.0514965048674016	0.0545091711824398
00970 Aminoacyl-tRNA biosynthesis [PATH:ko00970]	0.935743943823391	0.955293836793025
00561 Glycerolipid metabolism [PATH:ko00561]	0.379154970515782	0.373096015530467
04130 SNARE interactions in vesicular transport [PATH:ko04130]	0.0214068973982328	0.00697381938581458
04744 Phototransduction [PATH:ko04744]	0.0156652591768064	0.0187390911153931
00563 Glycosylphosphatidylinositol(GPI)-anchor biosynthesis [PATH:ko00563]	0.0360952693060775	0.0490841891129748
05142 Chagas disease (American trypanosomiasis) [PATH:ko05142]	0.254533133955803	0.248063080358658
00562 Inositol phosphate metabolism [PATH:ko00562]	0.222531537761497	0.215661487675524
04020 Calcium signaling pathway [PATH:ko04020]	0.0788167157063045	0.0635887826072045
00270 Cysteine and methionine metabolism [PATH:ko00270]	0.732504279071018	0.742176499382573
04110 Cell cycle [PATH:ko04110]	0.103518771732273	0.0969168959533141
03050 Proteasome [PATH:ko03050]	0.217332961475976	0.250534485082174
04210 Apoptosis [PATH:ko04210]	0.0384016729537699	0.0275085226531429
04112 Cell cycle - Caulobacter [PATH:ko04112]	0.74427862260355	0.747400914568915
04064 NF-kappa B signaling pathway [PATH:ko04064]	0.0334223742622583	0.0528573627076146
00380 Tryptophan metabolism [PATH:ko00380]	0.263683493938707	0.27718572423479
00591 Linoleic acid metabolism [PATH:ko00591]	0.164214268140465	0.173295544090415
00310 Lysine degradation [PATH:ko00310]	0.546169551373001	0.54235535793002
03013 RNA transport [PATH:ko03013]	0.144620706031884	0.168465498798334
04972 Pancreatic secretion [PATH:ko04972]	0.0263386225538817	0.0187390911153931
05203 Viral carcinogenesis [PATH:ko05203]	0.240342608824522	0.240260596499927
04260 Cardiac muscle contraction [PATH:ko04260]	0.0613805405213104	0.00697381938581458
05130 Pathogenic Escherichia coli infection [PATH:ko05130]	0.0156652591768064	0.00697381938581458
04630 Jak-STAT signaling pathway [PATH:ko04630]	0.0156652591768064	0.00697381938581458
00930 Caprolactam degradation [PATH:ko00930]	0.249888091343987	0.246456923226229
04114 Oocyte meiosis [PATH:ko04114]	0.058536014109875	0.0545091711824398
00901 Indole alkaloid biosynthesis [PATH:ko00901]	0	0.0275085226531429
04614 Renin-angiotensin system [PATH:ko04614]	0.0438917437475063	0.0490841891129748
02060 Phosphotransferase system (PTS) [PATH:ko02060]	0.294171021043486	0.269390620053351
00720 Carbon fixation pathways in prokaryotes [PATH:ko00720]	0.364242720366509	0.345484626148735
05145 Toxoplasmosis [PATH:ko05145]	0.0214068973982328	0.00697381938581458
00642 Ethylbenzene degradation [PATH:ko00642]	0.106968233124546	0.128658151588962
00780 Biotin metabolism [PATH:ko00780]	0.283420429860429	0.279617054438538
05150 Staphylococcus aureus infection [PATH:ko05150]	0.0334223742622583	0.0490841891129748
00521 Streptomycin biosynthesis [PATH:ko00521]	0.480064662319407	0.527649427253961
05322 Systemic lupus erythematosus [PATH:ko05322]	0.0438917437475063	0.0468791601954493
00350 Tyrosine metabolism [PATH:ko00350]	0.484923584153193	0.465671812252467
04310 Wnt signaling pathway [PATH:ko04310]	0.0492855631905214	0.0443740164558177
05134 Legionellosis [PATH:ko05134]	0.378505582347909	0.400029865509416
00340 Histidine metabolism [PATH:ko00340]	0.548841109307916	0.556385698046227
04146 Peroxisome [PATH:ko04146]	0.642139208651325	0.655162821038388
05410 Hypertrophic cardiomyopathy (HCM) [PATH:ko05410]	0.17853857493824	0.200035475353602
00633 Nitrotoluene degradation [PATH:ko00633]	0.30733544327437	0.33977283178145
04712 Circadian rhythm - plant [PATH:ko04712]	0.00885802034525382	0.00697381938581458
00860 Porphyrin and chlorophyll metabolism [PATH:ko00860]	0.635742213635923	0.627498040310459
00230 Purine metabolism [PATH:ko00230]	0.837272715300616	0.837533606392953
00624 Polycyclic aromatic hydrocarbon degradation [PATH:ko00624]	0.0553023986162238	0.0770234326052291
00590 Arachidonic acid metabolism [PATH:ko00590]	0.296397506223668	0.286009334757438
00020 Citrate cycle (TCA cycle) [PATH:ko00020]	0.654782992223472	0.66353374172352
00312 beta-Lactam resistance [PATH:ko00312]	0.00885802034525382	0.00697381938581458
04974 Protein digestion and absorption [PATH:ko04974]	0.184677787310698	0.184820962799476
00940 Phenylpropanoid biosynthesis [PATH:ko00940]	0.209977794828725	0.210907722820895
00480 Glutathione metabolism [PATH:ko00480]	0.543760641129111	0.518774777564388
00760 Nicotinate and nicotinamide metabolism [PATH:ko00760]	0.565588359693404	0.561088757620419
00511 Other glycan degradation [PATH:ko00511]	0.0964973475312571	0.107881629470904
03430 Mismatch repair [PATH:ko03430]	0.310907235265228	0.296838699161746
04520 Adherens junction [PATH:ko04520]	0.0577698551102169	0.0414585827135385
00190 Oxidative phosphorylation [PATH:ko00190]	0.894344311894961	0.915616185142413
00330 Arginine and proline metabolism [PATH:ko00330]	0.654682270170694	0.655663327208101
00364 Fluorobenzoate degradation [PATH:ko00364]	0.0263386225538817	0.0414585827135385
00909 Sesquiterpenoid and triterpenoid biosynthesis [PATH:ko00909]	0.0880729644400736	0.109343979795236
00906 Carotenoid biosynthesis [PATH:ko00906]	0.254923250245473	0.238397712380537
03060 Protein export [PATH:ko03060]	0.239497982711598	0.234422440961708
00514 Other types of O-glycan biosynthesis [PATH:ko00514]	0.0467855692722049	0.0335236681809504
02010 ABC transporters [PATH:ko02010]	1	0.969887806636088
05340 Primary immunodeficiency [PATH:ko05340]	0.1788441776299	0.164354736666094
03450 Non-homologous end-joining [PATH:ko03450]	0.0156652591768064	0.0187390911153931
03018 RNA degradation [PATH:ko03018]	0.787902645360469	0.808109401594214
04066 HIF-1 signaling pathway [PATH:ko04066]	0.526724542756719	0.537409325856257
00830 Retinol metabolism [PATH:ko00830]	0.0214068973982328	0.0187390911153931
00740 Riboflavin metabolism [PATH:ko00740]	0.352015716634861	0.352555639368277
03420 Nucleotide excision repair [PATH:ko03420]	0.67999115932177	0.701014075258689
00450 Selenocompound metabolism [PATH:ko00450]	0.319652459221529	0.328119392040859
05219 Bladder cancer [PATH:ko05219]	0.12160783245487	0.125811798653801
04080 Neuroactive ligand-receptor interaction [PATH:ko04080]	0.0561557720004172	0.0468791601954493
00030 Pentose phosphate pathway [PATH:ko00030]	0.609996662903983	0.626239144249558
04360 Axon guidance [PATH:ko04360]	0.00885802034525382	0.0275085226531429
04745 Phototransduction - fly [PATH:ko04745]	0.0156652591768064	0.00697381938581458
05204 Chemical carcinogenesis [PATH:ko05204]	0.411902893612873	0.401670742739346
02020 Two-component system [PATH:ko02020]	0.864937254046224	0.863800507612237
00790 Folate biosynthesis [PATH:ko00790]	0.254240020776578	0.238584858122054
00300 Lysine biosynthesis [PATH:ko00300]	0.626752507294602	0.634756541372231
05140 Leishmaniasis [PATH:ko05140]	0.00885802034525382	0.00697381938581458
00604 Glycosphingolipid biosynthesis - ganglio series [PATH:ko00604]	0.00885802034525382	0.00697381938581458
00643 Styrene degradation [PATH:ko00643]	0.0553023986162238	0.0667039137703969
00240 Pyrimidine metabolism [PATH:ko00240]	0.574761799885058	0.586506974537638
00040 Pentose and glucuronate interconversions [PATH:ko00040]	0.427935460217709	0.428666077254781
04940 Type I diabetes mellitus [PATH:ko04940]	0.0626942887200312	0.070450323685062
00130 Ubiquinone and other terpenoid-quinone biosynthesis [PATH:ko00130]	0.438797078024252	0.436262528121952
00120 Primary bile acid biosynthesis [PATH:ko00120]	0.0302446480216338	0.0414585827135385
05016 Huntington's disease [PATH:ko05016]	0.0651531013391899	0.0656996306273947
03410 Base excision repair [PATH:ko03410]	0.523907477837951	0.52969323096308
03020 RNA polymerase [PATH:ko03020]	0.791627824506477	0.816020156211114
01056 Biosynthesis of type II polyketide backbone [PATH:ko01056]	0.0544139269838747	0.0468791601954493
00071 Fatty acid metabolism [PATH:ko00071]	0.241183360774091	0.257929342594591
00460 Cyanoamino acid metabolism [PATH:ko00460]	0	0.0187390911153931
00513 Various types of N-glycan biosynthesis [PATH:ko00513]	0.00885802034525382	0.0187390911153931
05110 Vibrio cholerae infection [PATH:ko05110]	0.0620453042036924	0.0468791601954493
03010 Ribosome [PATH:ko03010]	0.806649400663429	0.815219704987565
04270 Vascular smooth muscle contraction [PATH:ko04270]	0	0.0275085226531429
00650 Butanoate metabolism [PATH:ko00650]	0.447491987908635	0.417702126080539
05160 Hepatitis C [PATH:ko05160]	0.00885802034525382	0.00697381938581458
05132 Salmonella infection [PATH:ko05132]	0.0438917437475063	0.0635887826072045
05111 Vibrio cholerae pathogenic cycle [PATH:ko05111]	0.104972093811957	0.127852379087132
05030 Cocaine addiction [PATH:ko05030]	0.0935747173061831	0.0746726975466083
05034 Alcoholism [PATH:ko05034]	0	0.0187390911153931
04330 Notch signaling pathway [PATH:ko04330]	0.0438917437475063	0.0187390911153931
00534 Glycosaminoglycan biosynthesis - heparan sulfate / heparin [PATH:ko00534]	0.0263386225538817	0.00697381938581458
05202 Transcriptional misregulation in cancers [PATH:ko05202]	0.0792342941222351	0.0560416403121175
00601 Glycosphingolipid biosynthesis - lacto and neolacto series [PATH:ko00601]	0.00885802034525382	0.00697381938581458
00791 Atrazine degradation [PATH:ko00791]	0.0651531013391899	0.0686263300098786
00531 Glycosaminoglycan degradation [PATH:ko00531]	0	0.0187390911153931
04012 ErbB signaling pathway [PATH:ko04012]	0.0504222716750945	0.0414585827135385
00680 Methane metabolism [PATH:ko00680]	0.459892234665498	0.429048113608155
00061 Fatty acid biosynthesis [PATH:ko00061]	0.565126443740558	0.548305470498447
00053 Ascorbate and aldarate metabolism [PATH:ko00053]	0.203980065375171	0.187121691880765
05144 Malaria [PATH:ko05144]	0.0302446480216338	0.00697381938581458
01053 Biosynthesis of siderophore group nonribosomal peptides [PATH:ko01053]	0.142819418466375	0.161033159029454
00640 Propanoate metabolism [PATH:ko00640]	0.284345307917083	0.289922502709019
00360 Phenylalanine metabolism [PATH:ko00360]	0.513474042830748	0.513254343887713
04115 p53 signaling pathway [PATH:ko04115]	0.0720722858175324	0.124568923030527

## Sheet: Subsystems_L2
This data was calculated for metagenomes 4571212.3 and 4571211.3. The data was compared to Subsystems using a maximum e-value of 1e-5, a minimum identity of 60 %, and a minimum alignment length of 15 measured in aa for protein. The heatmap was clustered using ward with bray-curtis distance metric, groupped by level 2, redraw using normalized values
category	Sample 2	Sample 1
Electron accepting reactions	0.21600680656524	0.215496407842206
Regulation of virulence	0.127363024439597	0.120892956586038
Chromosome Replication	0.04633439484887	0.0491390161912294
Siderophores	0.0466719317917959	0.0565084918635155
Coenzyme F420	0.0522213516683408	0.0617665132018849
Sugar alcohols	0.160228897082107	0.152651159028525
Fatty acids	0.318737778549506	0.312090739462603
CRISPs	0.046821208607657	0.0511273491876462
Invasion and intracellular resistance	0.0199005113248416	0.0204452964514003
Signal transduction in Eukaryotes	0.00296070137013394	0.00224577431078494
Carbohydrates	0.100870848252173	0.106585924609382
Cytochrome biogenesis	0.147767866412701	0.149924080938907
Recombination related cluster	0.0187678843918738	0.0194415740517352
Plant Octadecanoids	0	0.0115632678345954
Anaerobic degradation of aromatic compounds	0.14675088770027	0.147845189590823
Metabolism of central aromatic intermediates	0.182959730432297	0.174453206590187
Cell Division	0.154217814089416	0.156849170722876
Proteasome related clusters	0.00296070137013394	0.00873975483184379
DNA repair	0.317321423534331	0.321086521382418
Isoprenoids	0.251908741786524	0.253125717051086
CRISPRs and associated hypotheticals	0.0301970936424188	0.0325931754188112
Sarcosine oxidase	0.0726578157849119	0.0615255976960079
Plant-Prokaryote DOE project	0.541807894592893	0.536789880909102
ABC transporters	0.18263751762767	0.171727145289947
Putative asociate of RNA polymerase sigma-54 factor rpoN	0.109528373066836	0.108903332753128
Tetrapyrroles	0.194426640421255	0.188905861917425
Protein biosynthesis	0.501817178962107	0.512685128644557
Protein folding	0.191926768812451	0.203868557757709
Lipoic acid	0.0762729197745816	0.0755116766574702
Polysaccharides	0.121848936004229	0.135917413738912
Translation	0.103380627549119	0.104380367090052
Tricarboxylate transporter	0.129145169854011	0.113785364606382
Pyruvate kinase associated cluster	0.0667725288704411	0.0644023184717077
Flagella protein?	0.0460324003199574	0.0386048970937121
Ribosomal Protein L28P relates to a set of uncharacterized proteins	0.0878776393000308	0.0888683897518925
Fermentation	0.314383331544112	0.30687166568768
Nucleotidyl-phosphate metabolic cluster	0.129972655994378	0.13347183325146
Oxidative stress	0.294252744887971	0.296503822431137
-	1	0.9960716160251
Hypothetical lipase related to Phosphatidate metabolism	0.0530847059449436	0.0499316115919119
tRNA sulfuration	0.0623727265749931	0.064310365618423
Flagellar motility in Prokaryota	0.189455706064513	0.182583080289098
DNA metabolism	0	0.0227936124225243
Electron transport and photophosphorylation	0.0341283019522015	0.0304025418301885
Coenzyme A	0.122271440543945	0.121366490853655
Uni- Sym- and Antiporters	0.110950798319181	0.101184365878259
Programmed Cell Death and Toxin-antitoxin Systems	0.0542567144471479	0.0502932893745155
CO2 fixation	0.250605926870347	0.257252122394598
Phospholipids	0.171158603436537	0.167064244278456
Gene Transfer Agent (GTA)	0.0726120073490474	0.0574055392985018
Acid stress	0.0729774433418558	0.06944332341901
Glycoside hydrolases	0.0445717246602211	0.042646510296531
Plasmid related functions	0.0919462875772961	0.0807274585796513
Biosynthesis of galactoglycans and related lipopolysacharides	0.129036177360653	0.130834630758745
Pyrimidines	0.234361716052481	0.238579003339502
Hypothetical in Lysine biosynthetic cluster	0.0714545658118718	0.0683862701219156
DNA replication	0.293905614185107	0.293905614185107
Putative Isoquinoline 1-oxidoreductase subunit	0.0567082828583006	0.0507715633260703
Two related proteases	0.0898673370496223	0.0934903128322559
RNA processing and modification	0.406226140459876	0.399901649694725
Purines	0.258783746121242	0.258914071505632
Ribosome-related cluster	0.101218577665012	0.105068281479856
Hypothetical associated with RecF	0	0.0314727114829204
Related to Menaquinone-cytochrome C reductase	0.0264853646283269	0.0287574048206454
Coenzyme M	0.0174064097811948	0.0149345724813312
Phosphate metabolism	0.0784461414328788	0.0797555523425387
Cell wall of Mycobacteria	0.138414610169989	0.132279103879658
Biosynthesis of phenylpropanoids	0.0162876050120555	0.0196527448145678
Carotenoid biosynthesis	0.0401527482871566	0.036385543035038
Methylamine utilization	0.161118526372019	0.159581862485719
DNA recombination	0.0884601046014608	0.0875890863908779
Organic acids	0.24697765721552	0.246034748590526
Aromatic amino acids and derivatives	0.258824830069292	0.256086343395734
D-tyrosyl-tRNA(Tyr) deacylase (EC 3.1.-.-) cluster	0.0435858743868189	0.044774671874721
Gram-Negative cell wall components	0.197195018567011	0.190353357261512
recX and regulatory cluster	0.0367947522399014	0.0399695815799199
Histidine Metabolism	0.141288157594402	0.140202450966798
Monosaccharides	0.203143429511563	0.200745783103529
Lipid-derived mediators	0.0238858726550232	0.0061438073166007
Catabolism of an unknown compound	0.0348267095956925	0.0270963252083769
Protein processing and modification	0.231553856677902	0.236496504724364
Capsular and extracellular polysacchrides	0.233856438841804	0.247119200844625
Branched-chain amino acids	0.434386075392935	0.426447207712614
Proline and 4-hydroxyproline	0.148093763374912	0.14870693032659
Molybdopterin oxidoreductase	0.0365133295820828	0.0509497660427616
NAD and NADP	0.181408288199934	0.176814789358503
Inorganic sulfur assimilation	0.161422505692073	0.168163098226556
Toxins and superantigens	0.0214978798380263	0.0230928702353896
Light-harvesting complexes	0.0153833668881535	0.0124821084889034
Isoprenoid/cell wall biosynthesis: PREDICTED UNDECAPRENYL DIPHOSPHATE PHOSPHATASE	0.114688432077322	0.118126253202423
One-carbon Metabolism	0.340873687701467	0.340979806547519
Adhesion	0.0583100297624563	0.0495063716758891
Resistance to antibiotics and toxic compounds	0.30691177097778	0.31349208178347
proteosome related	0.0858958516718981	0.0936024031577659
Probably Ybbk-related hypothetical membrane proteins	0.0631407358433587	0.0633351878892703
Plant Alkaloids	0.0441798419211413	0.0466187401684303
Quorum sensing and biofilm formation	0.0833542629144516	0.0880489832968079
Clustering-based subsystems	0.1478235900885	0.145435782520197
Biotin	0.177520774546552	0.176226528701003
Pyridoxine	0.149854034992408	0.148938077007935
Three hypotheticals linked to lipoprotein biosynthesis	0.0535762853630797	0.0535510225042152
TldD cluster	0.0953790857144648	0.0923585922543545
Periplasmic Stress	0.0655368720852746	0.0674389868073376
Di- and oligosaccharides	0.204448563041658	0.214029050918896
Folate and pterines	0.403991183743643	0.398851002598934
Putative GGDEF domain protein related to agglutinin secretion	0.0196633791787212	0.00224577431078494
Sulfatases and sulfatase modifying factor 1 (and a hypothetical)	0.0580415196948632	0.0613321332746259
Social motility and nonflagellar swimming in bacteria	0.00959550325067518	0.0103826761635782
Probably Pyrimidine biosynthesis-related	0.0673799895734835	0.0672649811545307
Shiga toxin cluster	0.0812969984521889	0.0834206165178983
Protein export?	0.138644526343404	0.142084462869527
Hypothetical protein possible functionally linked with Alanyl-tRNA synthetase	0.0912776082772456	0.0923014815538344
DNA polymerase III epsilon cluster	0.0698652424292547	0.0667835877909366
Pathogenicity islands	0.13826394532039	0.145068026997416
Probably GTP or GMP signaling related	0.150860384884532	0.144940373376784
Protein translocation across cytoplasmic membrane	0.169150073497769	0.1657825643189
Proteolytic pathway	0.0153833668881535	0.015794321381432
Transposable elements	0.0957879064216997	0.0970647815867678
Detection	0.135376835905305	0.129534462019421
Gram-Positive cell wall components	0.0785702884157889	0.086408605406971
ATP synthases	0.142021631898717	0.150018076423425
Heat shock	0.179939967360402	0.185777088279439
Central carbohydrate metabolism	0.496536652817928	0.498962401909034
Sodium Ion-Coupled Energetics	0.0215955268467838	0.0230928702353896
Osmotic stress	0.139488144529833	0.130968527339896
Probably organic hydroperoxide resistance related hypothetical protein	0.0427414590372502	0.03774798947602
Biologically active compounds in metazoan cell defence and differentiation	0.0681299544811569	0.0712967928589819
Organic sulfur assimilation	0.122433328011284	0.114139665776214
Aminosugars	0.0621790078482732	0.0714586134852491
Lysine Biosynthesis	0.0495403759818952	0.044774671874721
Cold shock	0.056276742573733	0.0561345391864459
Transcription	0.272186944402308	0.277172208386989
Detoxification	0.128068607585707	0.1211584961776
Protein degradation	0.286344509344776	0.296478873305711
Selenoproteins	0.138732791407494	0.142566917992003
Quinone cofactors	0.164157903255886	0.163310487204029
Peripheral pathways for catabolism of aromatic compounds	0.231283218551079	0.22528932899165
alpha-proteobacterial cluster of hypotheticals	0.0602373907348215	0.0533816408415867
Plant Hormones	0.116970579761877	0.122565608466402
Electron donating reactions	0.264172030297697	0.266739728389532
Triacylglycerols	0.0328944502950026	0.0274393432010788
Hypothetical Related to Dihydroorate Dehydrogenase	0.0397205430632028	0.0393685464968314
Fatty acid metabolic cluster	0.203603810002495	0.199446887083836

## Sheet: Subsystems-L3
This data was calculated for metagenomes 4571212.3 and 4571211.3. The data was compared to Subsystems using a maximum e-value of 1e-5, a minimum identity of 60 %, and a minimum alignment length of 15 measured in aa. The heatmap was clustered using ward with bray-curtis distance metric, groupped heatmap by level 3, redraw using normalized values
category	Sample 2	Sample 1
Sphingolipid biosynthesis	0.12052345872519	0.114148436156885
Arginine Biosynthesis extended	0.436105098756159	0.431430547306477
Biogenesis of cytochrome c oxidases	0.206177834191397	0.207717757909841
Rhamnolipids in Pseudomonas	0.0213111079794621	0.0221225447047909
Tn552	0.0892049671261285	0.0998051012356629
Branched-Chain Amino Acid Biosynthesis	0.534087132552452	0.52447090408097
DMT transporter	0.15545016280951	0.133097190557968
Predicted secretion system X	0.0499857067847662	0.0663175581025995
RNA modification and chromosome partitioning cluster	0.28718646316602	0.287286591392008
Ketoisovalerate oxidoreductase	0.317425966433667	0.324829862211975
Phage DNA synthesis	0.140441762934294	0.132544004618466
Type Vc secretion systems	0.0419710390907522	0.0480342055881567
Resistance to fluoroquinolones	0.460741636271831	0.472627065646093
Niacin-Choline transport and metabolism	0.31092206438704	0.269217442773696
CBSS-138119.3.peg.2719	0.287723495120174	0.277704284480892
Metalloendopeptidases (EC 3.4.24.-)	0.0491918668805819	0.035451796118598
Adhesion of Campylobacter	0.00748888543262095	0.0316838706316963
SeqA and Co-occurring Genes	0.129507532775121	0.138690610472865
Pyrimidine utilization	0.232979964418155	0.213418074575114
Outer membrane	0.183154114238906	0.152044117052253
CRISP Cmr Cluster	0.0322174806680708	0.0316838706316963
CBSS-262316.1.peg.2929	0.0964068226377882	0.0743521741549791
Phosphoglycerate transport system	0.0213111079794621	0.00590724993699786
Streptothricin resistance	0	0.0316838706316963
Utilization of glutathione as a sulphur source	0.226074310305765	0.207382041236133
USS-DB-1	0.0979801606073642	0.0750245464385308
Plasmid replication	0.235002166783497	0.230079753831928
Capsular surface virulence antigen loci	0.00748888543262095	0.00590724993699786
Polyadenylation bacterial	0.319028554549304	0.32185095526103
Proteasome bacterial	0.445636448130468	0.470245382043191
Ectoine biosynthesis and regulation	0.0840460090385041	0.076673292316088
Release of Dimethyl Sulfide (DMS) from Dimethylsulfoniopropionate (DMSP)	0.0431165890721555	0.0158380693064645
YidC containing cluster in LSU rRNA proximity	0.0582538058416898	0.0158380693064645
Listeria phi-A118-like prophages	0.0239742903735697	0.0262279619842236
Biogenesis of cbb3-type cytochrome c oxidases	0.0661302027959838	0.0577843782862011
Amidase clustered with urea and nitrile hydratase functions	0.056176673436301	0.0592851917100978
Nucleoside triphosphate pyrophosphohydrolase MazG	0.110595830130717	0.114361313835126
carbazol degradation cluster	0.0969820159891103	0.102223365179588
Osmoregulation	0.111218600214146	0.0963124086485715
RNA polymerase I	0.0261455563583383	0.0221225447047909
Pentose phosphate pathway	0.437789168477719	0.46523194270357
Lipoic acid metabolism	0.214896766764416	0.214596114062161
Ethylmalonyl-CoA pathway of C2 assimilation	0.234843493910846	0.241912243725
Type I secretion system for aggregation	0.0239742903735697	0.0262279619842236
D-ribose utilization	0.199750515196918	0.195240348313174
Phage replication	0.343072755564543	0.340456049833611
At1g48360	0.071686321684565	0.0697682643943282
Pyridoxin(Vitamin B6) Degradation Pathway	0.03712425662537	0.0262279619842236
Polyhydroxybutyrate metabolism	0.630982518172986	0.608546430198961
Butanol Biosynthesis	0.486911990081231	0.47825398194108
tRNA modification Bacteria	0.622960887260489	0.624885827712352
Redox-dependent regulation of nucleus processes	0.288373457285974	0.286948310540356
Streptococcal Mga Regulon	0.124703308727346	0.1193593882325
Ribosome biogenesis bacterial	0.289249107456746	0.293269960378755
Cellulosome	0.0899830389402125	0.0908120157119372
Pterin metabolism	0.214169354356079	0.209052990775644
Translation termination factors bacterial	0.398541472981166	0.385991351737592
NusA-TFII Cluster	0.33146630837194	0.327713389439669
Translation elongation factors bacterial	0.527044353878377	0.559851535670923
Muconate lactonizing enzyme family	0.0720880769416867	0.0813832497206186
At5g48545 and At3g56490 At1g31160	0.0892049671261285	0.0897247261241487
Dipeptidases (EC 3.4.13.-)	0.0495922527592495	0.0545357823848883
Phosphonoalanine utilization	0.0132439544873078	0.00590724993699786
COG0523	0.433488821136043	0.431542237715585
Cluster containing CofD-like protein and co-occuring with DNA repair	0.0962624668387882	0.115419923811445
Bacteriophage P4 cluster	0	0.0292648036671601
Iojap	0.435646175801029	0.461407589846389
Arginine and Ornithine Degradation	0.421145365364368	0.419553362472948
Siderophore Anthrachelin	0	0.0158380693064645
LMPTP YfkJ cluster	0.121666605627151	0.126114788756702
Cell Division Cluster	0.369295608012657	0.377293455929096
CBSS-194948.1.peg.143	0.228962744444138	0.236848019676255
YgfZ	0.843538153340064	0.849090172468511
Toluene 4-monooxygenase (T4MO)	0.0522185099001771	0.0616401650970736
rRNAs	0.243485224125979	0.231324380229617
Methanogenesis	0.0832090474005587	0.0501760325497921
Acyl-CoA thioesterase II	0.103624380152617	0.0958026315194444
CBSS-316407.3.peg.1371	0.148743805381311	0.140973031716431
YgfZ-Iron	0.370344867782979	0.364933450557135
Programmed frameshift	0.225793621486715	0.231038068173911
CBSS-314269.3.peg.1840	0.285177552640684	0.258604946538621
Hydrogenases	0.201218174002405	0.238220975724698
Succinate dehydrogenase	0.338404952624029	0.348944296777729
CBSS-257314.1.peg.676	0.252664578736122	0.264730755933452
CBSS-316279.3.peg.746	0.104290521311551	0.0963124086485715
Leucine Degradation and HMG-CoA Metabolism	0.534535473655754	0.532104368141411
CBSS-630.2.peg.3360	0.152269164125357	0.15994275218059
COG0277	0.269283155648768	0.254388439728321
USS-DB-2	0.0132439544873078	0.00590724993699786
Housecleaning nucleoside triphosphate pyrophosphatases	0.168574448047795	0.165838384804212
Lipopolysaccharide assembly cluster	0.198741319218555	0.20993644276454
Steroid sulfates	0.109969499658358	0.125921008346392
Ribosomal protein S12p Asp methylthiotransferase	0.2938617537472	0.296896912228999
Bacitracin Stress Response	0.0239742903735697	0.0158380693064645
Legionaminic Acid Biosynthesis	0.173218746223444	0.178630317177842
Benzoate degradation	0.0993879550441615	0.108467562889825
CBSS-176299.4.peg.1996B	0.371702570152644	0.368578665148178
Putative sugar ABC transporter (ytf cluster)	0.205082941953825	0.217552996679553
Group II intron-associated genes	0.14348854951511	0.184508805571782
CBSS-323850.3.peg.3269	0.201284536834507	0.194263217169899
Propionate-CoA to Succinate Module	0.392049683708691	0.407839939877771
Beta-lactamase cluster in Streptococcus	0.0466199797329138	0.0620918356631487
Type VI secretion systems	0.328679700419093	0.368671452384984
Ribonucleotide reduction	0.391808130735754	0.401290842492269
Formaldehyde assimilation: Ribulose monophosphate pathway	0.0679145716089388	0.0597699744106117
Chorismate Synthesis	0.34447250198141	0.353570701995793
Acetyl-CoA fermentation to Butyrate	0.620879893065265	0.601000342124829
Streptococcus pyogenes virulence regulators	0.0456849466250743	0.0429195524272499
CBSS-243277.1.peg.4359	0.03712425662537	0.0369953954327943
Dehydrogenase complexes	0.585326699674716	0.58840250139944
Arsenic resistance	0.193727847591966	0.19079088201604
Ribosome activity modulation	0.0921253994802163	0.0819880058875961
Entner-Doudoroff Pathway	0.449681454570303	0.45667947547744
De Novo Purine Biosynthesis	0.539579112253221	0.557209198459838
Pseudaminic Acid Biosynthesis	0.0679145716089388	0.0638418941781978
Xanthosine utilization (xap region)	0.0344050897179714	0.0419030058777265
Xylose utilization	0.203914647662083	0.202599362197662
Alanine biosynthesis	0.339179570931005	0.345860526404723
COG1836	0.279612760208967	0.286337791056771
Proteorhodopsin	0.251623208222891	0.253316730417594
Bacterial RNA-metabolizing Zn-dependent hydrolases	0.431464892550875	0.435316627291134
Agrobacterium opine transport	0.00748888543262095	0.0158380693064645
Urease subunits	0.207836703570288	0.211142575725546
CBSS-251221.1.peg.1863	0.201218174002405	0.21037618322653
Bacterial Cell Division	0.565077972012743	0.571286338958874
Rhamnose containing glycans	0.330819207706689	0.364556613077463
At4g38090	0.138341030091341	0.13180300784883
At1g26220 At1g32070	0.107040139410284	0.113935167108081
CBSS-269801.1.peg.2186	0	0.0616401650970736
Lipid A modifications	0.0687794796374952	0.0659160254098804
YjbEFGH Locus Involved in Exopolysaccharide Production	0	0.0262279619842236
Capsular Polysaccharides Biosynthesis and Assembly	0.0816788636916768	0.105278858880034
2-Ketogluconate Utilization	0.0178852965666993	0.0383840939149688
Unknown oligosaccharide utilization Sde 1396	0.0322174806680708	0.035451796118598
RNA polymerase archaeal	0.0213111079794621	0.0337057426353297
Hydantoin metabolism	0.241217673906575	0.218283067345321
Sialic Acid Metabolism	0.365188702577962	0.362140963823551
BlaR1 Family Regulatory Sensor-transducer Disambiguation	0.291701168285061	0.321227472936006
Nitrilase	0.0132439544873078	0.0221225447047909
Molybdenum cofactor biosynthesis	0.315446652915326	0.318657592125291
L-fucose utilization temp	0.0925778035105698	0.0918859765271868
EcsAB transporter affecting expression and secretion of secretory preproteins	0	0.0383840939149688
Single-Rhodanese-domain proteins	0.139545170910622	0.124752354903121
DOE COG2016	0.267096114060146	0.279125922018086
Choline and Betaine Uptake and Betaine Biosynthesis	0.308226477358626	0.271527398888167
Serine-glyoxylate cycle	0.987116525533748	1
mycolic acid synthesis	0.385353618133196	0.371164159214554
L-fucose utilization	0.101324421394257	0.0980749722339248
Betaine biosynthesis from glycine	0.0779767030026937	0.0729832955990293
cAMP signaling in bacteria	0.250813797581932	0.290236393988057
CBSS-316273.3.peg.227	0.146759190896839	0.153971800690492
Siderophore Yersiniabactin Biosynthesis	0.047071339995401	0.0316838706316963
Flavohaemoglobin	0.128862370993213	0.109360936723478
Isobutyryl-CoA to Propionyl-CoA Module	0.40851290947685	0.397730715478321
Homogentisate pathway of aromatic compound degradation	0.292374416916654	0.281376629272358
CBSS-269482.1.peg.1294	0.119253912575599	0.105740565166834
CBSS-288681.3.peg.1039	0.106910893755135	0.120779578762494
LMPTP YwlE cluster	0.299083719263571	0.312594128054273
Synechocystis experimental	0.1370251118678	0.154291351883452
Nitrate and nitrite ammonification	0.352786090012104	0.344687296088119
Purine nucleotide synthesis regulator	0.00748888543262095	0.00590724993699786
Alkaloid biosynthesis from L-lysine	0.12336241683824	0.131431028782011
Pterin carbinolamine dehydratase	0.323796536832217	0.313243992373521
Taurine Utilization	0.0866660705012158	0.0932104377468101
Coenzyme F420-H2 dehydrogenase (methanophenazine)	0.0295621135738738	0.0221225447047909
At1g69340 At2g40600	0.143585786867608	0.151720461642515
Queuosine-Archaeosine Biosynthesis	0.373803425756875	0.366622331682745
DNA Helicase of Unknown Function	0.0522185099001771	0.0429195524272499
Acyl Homoserine Lactone (AHL) Autoinducer Quorum Sensing	0.0279770148138697	0.0158380693064645
Peptidyl-prolyl cis-trans isomerase	0.12690833150033	0.123967466053961
Fatty Acid Biosynthesis FASII	0.540684994813418	0.53871176694811
Recycling of Peptidoglycan Amino Sugars	0.102953610436219	0.104582233505126
ECF class transporters	0.0696281352514047	0.0678851621309543
Beta-lactamase	0.225061356764972	0.238129827473394
COG2078	0.0362772761404409	0.0464769163406297
Cluster with phosphopentomutase paralog	0.0799403620403282	0.076673292316088
Polyglycerolphosphate lipoteichoic acid biosynthesis	0.00748888543262095	0.00590724993699786
Ribosome LSU chloroplast	0.0322174806680708	0.0408176517766937
Phospholipid and Fatty acid biosynthesis related cluster	0.145804726302285	0.152367090300586
Salicylate ester degradation	0.0637785379740435	0.0577843782862011
Two-component regulatory systems in Campylobacter	0.195671215322105	0.187619376280755
Uptake of selenate and selenite	0.167744821872998	0.160404422442993
Nudix proteins (nucleoside triphosphate hydrolases)	0.193448101820889	0.169211481366922
Fosfomycin resistance	0.0279770148138697	0.0221225447047909
Heme biosynthesis orphans	0.0946594929582454	0.0947745539455681
Nonhomologous End-Joining in Bacteria	0.250431459673847	0.245343443399332
DOE COG3533	0.0279770148138697	0.0316838706316963
Integrons	0.0757654321857367	0.0952900280456919
Restriction-Modification System	0.292560992734173	0.342632847894683
DNA gyrase subunits	0.381541947178896	0.402112483562699
CBSS-306254.1.peg.1508	0.189690040385379	0.191041658902327
Type I protein secretion systems	0.038678448488861	0.0487714221975618
NAD regulation	0.321393671428602	0.317042539529594
Listeria surface proteins: Internalin-like proteins	0	0.0221225447047909
CBSS-323097.3.peg.2594	0.154364503262912	0.141321018796754
Aerotolerance operon in Bacteroides and potentially orthologous operons in other organisms	0.120178491582108	0.131244665718726
ABC transporter branched-chain amino acid (TC 3.A.1.4.1)	0.376092491888933	0.348793565776998
D-Galacturonate and D-Glucuronate Utilization	0.235160674397698	0.207157802166926
Molybdopterin cytosine dinucleotide	0.182174688756333	0.173924029623711
At1g01770	0.0573811775686232	0.0464769163406297
pVir Plasmid of Campylobacter	0.342633614057633	0.33524231411509
Fermentations: Mixed acid	0.237050018787453	0.236018286553298
Proteasome subunit alpha archaeal cluster	0.00748888543262095	0.0221225447047909
CytR regulation	0	0.0515006876514822
Melibiose Utilization	0.0596557483511956	0.0572673628198188
At2g33980 At1g28960	0.187883308017464	0.178766528505068
Formate dehydrogenase	0.133837445597769	0.128608834871463
Siderophore Desferrioxamine E	0.0239742903735697	0.0292648036671601
CBSS-316057.3.peg.563	0.319289041776676	0.319288682577125
Glycogen metabolism cluster	0.31808156826774	0.363138449020935
Lysine Biosynthesis DAP Pathway	0.390888312936626	0.385295281347552
CO Dehydrogenase	0.294009829854494	0.265499808860943
Siderophore [Alcaligin-like]	0.00748888543262095	0.00590724993699786
Major Outer Membrane Proteins	0.114281631359856	0.076019099239091
tRNAmodification position 34	0.336246111178794	0.331644838035619
CBSS-320388.3.peg.3759	0.111837887004014	0.101744577099677
CBSS-159087.4.peg.2189	0.0466199797329138	0.035451796118598
Formate hydrogenase	0.333975370585545	0.322190270296654
Staphylococcal pathogenicity islands SaPI	0.384858395041522	0.406913310715366
Purine conversions	0.53511122592871	0.531508939716512
Flagellum in Campylobacter	0.160155436540449	0.15349183711514
Cysteine Biosynthesis	0.452152799032625	0.463713961015721
At5g04520 AT1G06240	0.340425409835909	0.341235818752076
A Gram-positive cluster that relates ribosomal protein L28P to a set of uncharacterized proteins	0.247192400884908	0.251987714738168
Spore germination	0	0.0158380693064645
CBSS-222523.1.peg.1311	0.361908805451795	0.374496305080578
Proline Synthesis	0.212211845506826	0.237398681587246
Phage packaging machinery	0.117501505136388	0.122383386871274
Threonine degradation	0.269920992516327	0.261539470236765
Inositol catabolism	0.2343133856816	0.233219401495246
Ethanolamine utilization	0.118205469987073	0.125532599857848
Proteasome archaeal	0.186788479162026	0.214915770450369
Toxin-antitoxin replicon stabilization systems	0.0419710390907522	0.035451796118598
Trans-envelope signaling system VreARI in Pseudomonas	0.00748888543262095	0.0316838706316963
Glutathione: Biosynthesis and gamma-glutamyl cycle	0.367898717133776	0.332778593496735
Tolerance to colicin E2	0.064972994512692	0.0690243644374052
Anthrose Biosynthesis	0	0.0158380693064645
Ton and Tol transport systems	0.391517990396942	0.377786645771216
Tellurite resistance: Chromosomal determinants	0	0.0158380693064645
EC699-706	0.186127637926211	0.191541926652925
Pertussis toxin	0.047071339995401	0.0472703940668052
PhoR-PhoB two-component regulatory system	0.220997404400164	0.226578413350698
Conserved cluster around acetyltransferase YpeA in Enterobacteria	0.0279770148138697	0.00590724993699786
At2g23840	0.343481878684101	0.3482904411731
CBSS-198094.1.peg.4426	0.0491918668805819	0.0515006876514822
r1t-like streptococcal phages	0.249230645523311	0.239491395350871
CBSS-211586.1.peg.3133	0.18605402713809	0.171228656305
CBSS-246196.1.peg.364	0.365108557809765	0.365168689774681
Respiratory Complex I	0.572860584415267	0.589904135040995
V-Type ATP synthase	0.0491918668805819	0.064266216627002
Ribosome SSU eukaryotic and archaeal	0.0407375456050082	0.0292648036671601
Polyamine Metabolism	0.375374483346983	0.361950516738384
Lacto-N-Biose I and Galacto-N-Biose Metabolic Pathway	0.189690040385379	0.20317699389098
Anaerobic toluene and ethylbenzene degradation	0.116675025394678	0.139220516753929
RNA polymerase II initiation factors	0.0322174806680708	0.0429195524272499
Cyanophycin Metabolism	0.217889654027469	0.231610150816919
Photorespiration (oxidative C2 cycle)	0.563235752530986	0.580366281348553
Menaquinone and Phylloquinone Biosynthesis	0.179428251478599	0.18424659780331
Dot-Icm type IV secretion system	0.0491918668805819	0.0521369790238661
Colanic acid biosynthesis	0.122347609733403	0.143048647797162
Widespread colonization island	0.279492418869916	0.263648014714343
One-carbon metabolism by tetrahydropterines	0.276374689915271	0.267331078372144
Phenol hydroxylase	0.0823628076038836	0.0937348077441268
CBSS-344610.3.peg.2335	0.242027729106922	0.230175859672556
RuvABC plus a hypothetical	0.248796100782743	0.248188857007476
Potassium homeostasis	0.35168848460082	0.35631454019106
Streptococcus pyogenes Virulome	0.0933267739358915	0.0889001852200985
Triacylglycerol metabolism	0.0907541838656915	0.0753578871959087
Ubiquinone Biosynthesis	0.296691677011536	0.294378508911539
Glutathione-regulated potassium-efflux system and associated functions	0.199817547723961	0.192289134412501
Calvin-Benson cycle	0.467151255782132	0.477311326966394
Copper homeostasis: copper tolerance	0.145229079622868	0.136371587523086
Phenylacetyl-CoA catabolic pathway (core)	0.228245828249789	0.235648062752851
CBSS-176280.1.peg.1561	0.204629712944342	0.212338891619986
Mercuric reductase	0.140838482314155	0.126114788756702
Capsular Polysaccharide (CPS) of Campylobacter	0.00748888543262095	0.0562056122991284
Peptidoglycan biosynthesis--gjo	0.296290024604243	0.28304586929088
Translation elongation factor G family	0.350046863080848	0.365262724413007
Dissimilatory nitrite reductase	0.117501505136388	0.123375697038144
CBSS-376686.6.peg.291	0.22432548751454	0.22930869270561
Sporulation Cluster	0.287953161491082	0.291231138893664
Phosphate-binding DING proteins	0.0279770148138697	0.0369953954327943
Extracellular Polysaccharide Biosynthesis of Streptococci	0.00748888543262095	0.00590724993699786
Fructose and Mannose Inducible PTS	0.121780357866917	0.116886254543288
Vibrio Polysaccharide (VPS) Biosynthesis	0.188970019503343	0.188003602548397
Archease2	0.0295621135738738	0.00590724993699786
CBSS-393124.3.peg.2657	0.161634512838133	0.164946038140444
Flagellar motility	0.3340970524067	0.32088662037637
Sucrose utilization Shewanella	0.0479451427267675	0.00590724993699786
Gram Positive Competence	0.0132439544873078	0.00590724993699786
RNA modification cluster	0.201880450370795	0.173924029623711
tRNA modification yeast cytoplasmic	0.29098781964343	0.297665027918817
Benzoate catabolism	0.112699176477068	0.117301936909961
Sarcosine oxidase subunits	0.204694545940544	0.174485406941169
O-Methyl Phosphoramidate Capsule Modification in Campylobacter	0.161980461555703	0.170079266333376
Protection from Reactive Oxygen Species	0.406866913682554	0.433138840828231
Osmotic stress cluster	0.0683491399457876	0.0638418941781978
Sporulation gene orphans	0.0132439544873078	0.00590724993699786
Xanthan Exopolysaccharide Biosynthesis and Export	0.0309618236614751	0.00590724993699786
Tryptophan synthesis	0.367528453468996	0.365779293367633
CBSS-312309.3.peg.1965	0.342311051546015	0.345044984418181
Protein Acetylation and Deacetylation in Bacteria	0.342897197926297	0.349546273051279
Sulfatases and sulfatase modifying factor 1	0.162927804229263	0.173924029623711
CBSS-562.2.peg.5158 SK3 including	0.00748888543262095	0.0408176517766937
Streptococcal Hyaluronic Acid Capsule	0.237050018787453	0.260988339162791
Phage capsid proteins	0.164974575557134	0.154610570864324
RNA polymerase bacterial	0.56703203012631	0.597443610262713
Erythromycin resistance	0.103088138252364	0.104582233505126
Ribosome biogenesis archaeal	0.0213111079794621	0.00590724993699786
Lactose utilization	0.107169222535661	0.102937103985502
Gentisare degradation	0.183828402138169	0.1561983201391
4-Hydroxyphenylacetic acid catabolic pathway	0.182023432048858	0.176157108419029
Thiamin biosynthesis	0.334583126514757	0.347331569645801
A Glutathione-dependent Thiol Reductase Associated with a Step in Lysine Biosynthesis	0.138643005818151	0.126114788756702
Uncharacterized sugar kinase cluster (ygc)	0.00748888543262095	0.0262279619842236
CBSS-393121.3.peg.1913	0.305249728480728	0.305732200195468
Aspartate aminotransferase	0.278849186892568	0.271601388219687
CoA disulfide thiol-disulfide redox system	0	0.0158380693064645
Biphenyl Degradation	0.133525128413715	0.147614488490237
riboflavin to FAD	0.219539595362127	0.220041259896735
ABC-type iron transport system	0.0702547012776309	0.0667150831188577
Campylobacter Iron Metabolism	0.231364216924985	0.235648062752851
GABA and putrescine metabolism from cluters	0.219422349636637	0.21037618322653
CBSS-280355.3.peg.2835	0.249134183728851	0.259243951753149
Adaptation to d-cysteine	0.0522185099001771	0.0221225447047909
COG1399	0.485648760192941	0.47554953263085
Pyridoxin (Vitamin B6) Biosynthesis	0.417251463868557	0.418118705836381
Siderophore Pyoverdine	0.0522185099001771	0.102937103985502
Transcription factors cyanobacterial RpoD-like sigma factors	0.286724867533774	0.291363362603522
Terminal cytochrome O ubiquinol oxidase	0.0659015292330594	0.0880675897091847
CBSS-176299.4.peg.1292	0.420445045956412	0.406832595811431
Bacterial Chemotaxis	0.256164368092492	0.256023306409864
Glutathione-dependent pathway of formaldehyde detoxification	0.222268551319493	0.212663478065814
Chitin and N-acetylglucosamine utilization	0.117853994688231	0.124360496581102
Phosphoenolpyruvate phosphomutase	0.0532640951152584	0.0620918356631487
Polyprenyl Diphosphate Biosynthesis	0.292970794023938	0.299824511100374
PROSC	0.614695840527411	0.613866533512529
CBSS-393130.3.peg.129	0.0720880769416867	0.079225633327272
Signal peptidase	0.158131285449986	0.152689348934419
Glutaredoxins	0.160853254789221	0.154610570864324
Methylcitrate cycle	0.264485691839636	0.283184260635087
Putative TldE-TldD proteolytic complex	0.233674805230562	0.238494095644053
Intracellular septation in Enterobacteria	0	0.0369953954327943
Conjugative transfer	0.278567021332185	0.249380565196479
Phage entry and exit	0.0892049671261285	0.0798488618417076
Adenosyl nucleosidases	0.0988273531376797	0.0921524433973018
Hemin transport system	0.162755996154247	0.152205690150138
Tricarboxylate transport system	0.228687411778779	0.21125173481921
Acyclic terpenes utilization	0.124369369188083	0.134014360502712
CBSS-316057.3.peg.3521	0.175528064346249	0.17629558276626
Archease	0.0178852965666993	0.00590724993699786
Lipopolysaccharide-related cluster in Alphaproteobacteria	0.134252796982431	0.113507444023929
Putative hemin transporter	0.0792328239202598	0.0708627836514174
High affinity phosphate transporter and control of PHO regulon	0.399789284803842	0.411993972129627
CBSS-258594.1.peg.3339	0.304900643213911	0.311823411339531
CBSS-393131.3.peg.612	0.116319077324121	0.131617142502002
Multidrug efflux pump in Campylobacter jejuni (CmeABC operon)	0.159717677572545	0.157299959678375
eukaryotic rRNA modification and related functions	0.142316654779489	0.135469576141944
CMP-N-acetylneuraminate Biosynthesis	0.140838482314155	0.140449489818703
5-FCL-like protein	0.596503815054652	0.606083683427533
At4g17370	0	0.0221225447047909
Deoxyribose and Deoxynucleoside Catabolism	0.200619548615532	0.212122102181378
Spore Coat	0.121666605627151	0.129933059051918
The Chv regulatory system of Alphaproteobacteria	0.169070062424017	0.159170191003567
2-phosphoglycolate salvage	0.0706679447065997	0.062537638056606
Cinnamic Acid Degradation	0.117383781410324	0.115630508040011
Dolichol metabolism	0.0491918668805819	0.00590724993699786
Vibrio Core Oligosaccharide Biosynthesis	0.163099419429078	0.132728642357782
CBSS-160492.1.peg.550	0.0665836256309147	0.064266216627002
Acetone Butanol Ethanol Synthesis	0.486443286279863	0.481003084213461
Phage tail fiber proteins	0.0333581791385587	0.0316838706316963
N-Acetyl-Galactosamine and Galactosamine Utilization	0.134149073468211	0.165541515073124
Beta-Glucoside Metabolism	0.13692338697898	0.13180300784883
Photosystem II-type photosynthetic reaction center	0.0942174185644752	0.0837734885003224
Experimental-PTPS	0.253135680075488	0.24164512997032
CoA-disulfide reductase (EC 1.8.1.14) containing cluster	0.103490598905039	0.105047197705083
Vibrio pathogenicity island	0.0178852965666993	0.035451796118598
D-gluconate and ketogluconates metabolism	0.197452914338634	0.202251684726314
Type III secretion system orphans	0.0436610925550103	0.0663175581025995
Auxin degradation	0.217889654027469	0.239400998966021
CBSS-83332.1.peg.3803	0.172010281375651	0.195726474249896
trimethylamine N-oxide (TMAO) reductase	0.045199677223794	0.0464769163406297
Sporulation-associated proteins with broader functions	0.119832574997095	0.111997673707308
Carbon storage regulator	0.0596557483511956	0.0602475725883839
RNA polymerase II	0.0479451427267675	0.0438775481295601
Twin-arginine translocation system	0.143001395938407	0.147114072512482
Histidine Degradation	0.259363346788449	0.253564688578716
Phage shock protein (psp) operon	0.115124849016072	0.105278858880034
Na+ translocating decarboxylases and related biotin-dependent enzymes	0.0576748440106728	0.062537638056606
Cell wall related cluster	0.108451289958048	0.118334968205429
Bilin Biosynthesis	0.00748888543262095	0.00590724993699786
CBSS-49338.1.peg.459	0.359625345409659	0.320146222597902
Heat shock dnaK gene cluster extended	0.504980994178395	0.526543003624844
MazEF toxin-antitoxing (programmed cell death) system	0.0419710390907522	0.0472703940668052
Fatty acid degradation regulons	0.575850478245323	0.56847335059228
Lysine fermentation	0.450380846478577	0.447341811930201
CBSS-296591.1.peg.2330	0.360198172326209	0.388672024973078
ESAT-6 proteins secretion system in Firmicutes	0.041366354102199	0.0464769163406297
RNA polymerase chloroplast	0.0362772761404409	0.0419030058777265
Cyanobacterial Circadian Clock	0.0843782800876987	0.117922803473387
DNA Repair Base Excision	0.467835211501219	0.466977960318912
EC49-61	0.216819184128683	0.2132028698991
Quorum Sensing: Autoinducer-2 Synthesis	0.223642989869875	0.237215347921202
Iron acquisition in Streptococcus	0.181947745855052	0.174625425663116
Creatine and Creatinine Degradation	0.254633903848994	0.217239003223199
Lipoprotein Biosynthesis	0.176630370210301	0.175879776770518
CBSS-316273.3.peg.922	0.104555701298275	0.100779763677654
Regulation of Oxidative Stress Response	0.416852670326266	0.429600678552978
Glutathione: Non-redox reactions	0.286416474973688	0.266646720692477
Alpha-acetolactate operon	0.0132439544873078	0.00590724993699786
Terminal cytochrome d ubiquinol oxidases	0.173939218510615	0.17808422906683
Glycine cleavage system	0.317064504081224	0.322641854966157
USS-DB-6	0.0832090474005587	0.0773207716408469
Ribonucleotide reductase cluster	0.288258928331994	0.305915856991897
Bacterial Caspases	0.0239742903735697	0.00590724993699786
Fatty acid metabolism cluster	0.590684556763382	0.575937858564732
Hyperosmotic potassium uptake	0.0683491399457876	0.0562056122991284
rRNA modification Archaea	0.12581038435588	0.123573251769576
Acetophenone carboxylase 1	0.116200192577856	0.139220516753929
Sulfate reduction-associated complexes	0.0279770148138697	0.0456500913676968
Putative sulfate assimilation cluster	0.0558676307675559	0.0562056122991284
Archaeal lipids	0.39955426528049	0.398354871757679
Catechol branch of beta-ketoadipate pathway	0.244183966887094	0.238403109734997
Lactate utilization	0.165566420896798	0.158704773445519
tRNAs	0	0.0158380693064645
Periplasmic disulfide interchange	0.132479036813803	0.129744665125776
Autoinducer 2 (AI-2) transport and processing (lsrACDBFGE operon)	0.0295621135738738	0.00590724993699786
Glutamate-mediated methylamine utilization pathway	0.448358629284894	0.447767076156189
Xanthine Metabolism in Bacteria	0.03712425662537	0.0429195524272499
CBSS-269799.3.peg.2220	0.101324421394257	0.143904896315245
COG3760	0.134252796982431	0.108691611898543
Indole-pyruvate oxidoreductase complex	0.0915185956764341	0.0773207716408469
Macromolecular synthesis operon	0.478973263375121	0.494484207320009
CBSS-265072.7.peg.546	0.0612612425911211	0.0567412676642109
Siderophore assembly kit	0.111714304721529	0.121383371620158
CBSS-261594.1.peg.788	0.102142470630553	0.112214591871062
p-Aminobenzoyl-Glutamate Utilization	0.0779767030026937	0.0527576124431865
Plastoquinone Biosynthesis	0.196838628364759	0.195240348313174
n-Phenylalkanoic acid degradation	0.598907589074628	0.583819340498412
Galactosylceramide and Sulfatide metabolism	0.149399502608823	0.158704773445519
CRISPRs	0.12982897897979	0.143562994711001
L-rhamnose utilization	0.194702762232924	0.183983923324604
Alginate metabolism	0.264134495820102	0.286337791056771
Control of cell elongation - division cycle in Bacilli	0.135491598048536	0.135469576141944
Unspecified monosaccharide transport cluster	0.242833560500752	0.250563319222942
COG4319	0.206818085318964	0.196934758928323
Alkanesulfonates Utilization	0.108068320993991	0.0945157260890972
At4g10620 At3g57180 At3g47450	0.144458045653963	0.134014360502712
Sortase	0.0309618236614751	0.0158380693064645
Two partner secretion pathway (TPS)	0	0.0396504215456671
ESAT-6 proteins secretion system in Actinobacteria	0.0696281352514047	0.064266216627002
Transport of Manganese	0.189114307186112	0.181063314795501
YggW	0.240045713864164	0.244645762521742
pH adaptation potassium efflux system	0.0499857067847662	0.0521369790238661
Particulate methane monooxygenase (pMMO)	0.0213111079794621	0.0337057426353297
Salicylate and gentisate catabolism	0.213377251940829	0.193032543169193
Glutamine synthetases	0.298398207820117	0.318829895896108
CBSS-320372.3.peg.6046	0.258136961123242	0.249973051304609
Coenzyme PQQ synthesis	0.113188415794379	0.101984269685096
Glutamate dehydrogenases	0.316339686364126	0.319917885814534
Cardiolipin synthesis	0.119369860150921	0.123177841915555
Phage introns	0.0132439544873078	0.00590724993699786
Methanopterin biosynthesis2	0.171848421727368	0.164647426639578
DNA replication cluster 1	0.352926449702695	0.371393754177866
T7-like phage core proteins	0.00748888543262095	0.0262279619842236
Bacterial hemoglobins	0.0748202672926826	0.153651914024644
Paerucumarin Biosynthesis	0.0178852965666993	0.0221225447047909
YbbK	0.210726432289097	0.210814611150011
Putative diaminopropionate ammonia-lyase cluster	0.210040567688725	0.184508805571782
CBSS-350688.3.peg.1509	0.540100806168078	0.533264484847132
Purine Utilization	0.242128687952041	0.226085592133605
N-linked Glycosylation in Bacteria	0.227191835608294	0.239220046451809
Iron Scavenging cluster in Thermus	0.0178852965666993	0.0611823970570194
ABC transporter dipeptide (TC 3.A.1.5.2)	0.23249704838634	0.234064491084017
Myxoxanthophyll biosynthesis in Cyanobacteria	0.062793392342831	0.0572673628198188
Glutamate transporter involved in acid tolerance in Streptococcus	0.0487841698236081	0.0508475094064822
Selenoprotein O	0.137937410949557	0.13291303736757
CBSS-196620.1.peg.2477	0.350046863080848	0.371485535286714
H2:CoM-S-S-HTP oxidoreductase	0.00748888543262095	0.0221225447047909
CBSS-316057.3.peg.1308	0.30611972229423	0.306831569558174
Polyunsaturated Fatty Acids synthesis	0.0362772761404409	0.0515006876514822
DNA phosphorothioation	0.0344050897179714	0.0262279619842236
Oxidative stress	0.470595650195702	0.495756808494058
CBSS-176299.4.peg.1996A	0.16657570421276	0.165986603415796
BarA-UvrY(SirA) two-component regulatory system	0.339595597328647	0.325220251442127
Terminal cytochrome oxidases	0.178268810819378	0.195240348313174
At5g37530	0.406706393035871	0.410044040940523
Quorum sensing in Yersinia	0.0309618236614751	0.0221225447047909
Salmonella invasion locus	0	0.0158380693064645
Common Pathway For Synthesis of Aromatic Compounds (DAHP synthase to chorismate)	0.313548523146655	0.32820864431574
Cobalt-zinc-cadmium resistance	0.558089725491629	0.580238861303934
Novel non-oxidative pathway of Uracil catabolism	0.271189442019932	0.28297663287912
mcm5s2U biosynthesis in tRNA	0.222613351444703	0.231133565833386
Siderophore Staphylobactin	0.0178852965666993	0.0158380693064645
Encapsulating protein for DyP-type peroxidase and ferritin-like protein oligomers	0.0400820492897604	0.0408176517766937
Naphtalene and antracene degradation	0.103088138252364	0.104582233505126
Trans-translation by stalled ribosomes	0.124146270574092	0.121584000798567
CBSS-196164.1.peg.461	0.180042961205806	0.167020121384668
Ribosome LSU bacterial	0.526294433195558	0.521953336248131
Cytolysin and Lipase operon in Vibrio	0	0.0419030058777265
Pyrroloquinoline Quinone biosynthesis	0.122347609733403	0.110467298217007
Cholesterol catabolic operon in Mycobacteria	0.0622902347956484	0.0638418941781978
Dimethylarginine metabolism	0.103757976190845	0.109360936723478
CBSS-214092.1.peg.3450	0.0344050897179714	0.00590724993699786
rRNA modification Bacteria	0.359188018641931	0.336517189861379
Ammonia assimilation	0.538295934033229	0.550195695123928
Ribonuclease H	0.137532658649298	0.124164128559108
Copper homeostasis	0.38269359899738	0.410443027135827
CBSS-188.1.peg.9880	0.150145354124241	0.151396115440334
Sporulation-related Hypotheticals	0.185832973170017	0.191166886327065
(GlcNAc)2 Catabolic Operon	0.03712425662537	0.0316838706316963
UDP-N-acetylmuramate from Fructose-6-phosphate Biosynthesis	0.377242356982738	0.380682435458798
RNA 3'-terminal phosphate cyclase	0.07724809482079	0.0939958591047588
Glycerol and Glycerol-3-phosphate Uptake and Utilization	0.358063837173519	0.334227941113063
Pyruvate Alanine Serine Interconversions	0.292262380344689	0.292877112340607
Methanogenesis strays	0.00748888543262095	0.035451796118598
Glyoxylate bypass	0.481760200405817	0.484434928372836
Resistance to Vancomycin	0.056176673436301	0.0158380693064645
Erythritol utilization	0.03712425662537	0.035451796118598
Methicillin resistance in Staphylococci	0.182928666952306	0.161476263555809
Adhesins in Staphylococcus	0.0213111079794621	0.0337057426353297
Glutamate and Aspartate uptake in Bacteria	0.228742518644534	0.238766729883747
Spore Core Dehydration	0.047071339995401	0.0567412676642109
Phenylpropanoid compound degradation	0.188897822321431	0.179716548923225
Lysozyme inhibitors	0	0.0158380693064645
tRNA modification Archaea	0.417959138761319	0.426401006946477
PFGI-1-like cluster 2	0	0.0262279619842236
Sugar utilization in Thermotogales	0.550545764050287	0.551525832281169
CBSS-354.1.peg.2917	0.267742346177588	0.261618051368221
Glycerate metabolism	0.286262079104963	0.26839006920371
CBSS-281090.3.peg.464	0.27059868951038	0.272854276131976
Ribosome SSU bacterial	0.508557991015282	0.527718399738665
Transport of Nickel and Cobalt	0.0663575580333801	0.064266216627002
Vir-like type 4 secretion system	0.258364772759545	0.22930869270561
Staphylococcal phi-Mu50B-like prophages	0.271652156021469	0.289303030222225
Propionyl-CoA to Succinyl-CoA Module	0.385130879226617	0.391071060176157
Carbon monoxide induced hydrogenase	0.0419710390907522	0.0383840939149688
CBSS-393130.3.peg.794	0.264529538706637	0.273806155988172
Listeria surface proteins: LPXTG motif	0.0525717786973819	0.0438775481295601
Peptidoglycan Biosynthesis	0.578865368896503	0.57190917845188
Respiratory dehydrogenases 1	0.333914505111799	0.316578785651902
Siderophore pyochelin	0.0279770148138697	0.0221225447047909
CBSS-291331.3.peg.3674	0.168987572038847	0.166872904035524
Acetone carboxylase	0.0261455563583383	0.0158380693064645
Metallocarboxypeptidases (EC 3.4.17.-)	0.143780069036178	0.130871187624516
Bacillibactin Siderophore	0.0491918668805819	0.00590724993699786
Allophanate hydrolase 2 and Biotin carboxylase cluster	0.243485224125979	0.244208117542738
CBSS-316273.3.peg.2709	0.107040139410284	0.12098116232182
CBSS-290633.1.peg.1906	0.178965553237265	0.173501623201434
Chlorophyll Biosynthesis	0.2172959052293	0.194263217169899
COG2363	0.393902677402621	0.408924009989617
Resistance to chromium compounds	0.112084643033327	0.119563260992282
Streptococcus pyogenes recombinatorial zone	0.147044335973094	0.137624933389246
Isoprenoid Biosynthesis	0.498235826731479	0.507448258838666
CBSS-56780.10.peg.1536	0.22590596017864	0.219113050236374
Valine degradation	0.575251070599758	0.565774809462473
RNA pseudouridine syntheses	0.254400732299277	0.237581795766493
Peptide methionine sulfoxide reductase	0.220124438026306	0.233877099554244
Proton-dependent Peptide Transporters	0.142120425804487	0.154770042626765
ATP-dependent Nuclease	0	0.0221225447047909
Type III secretion system	0.0466199797329138	0.0408176517766937
Hypothetical Coupled to RecF	0	0.0872266688995858
DedA family of inner membrane proteins	0.0766961861090367	0.0889001852200985
Menaquinone Biosynthesis via Futalosine -- gjo	0.22255594017067	0.23867590564389
Uracil-DNA glycosylase	0.179351234522364	0.172653253741575
Serotype determining Capsular polysaccharide biosynthesis in Staphylococcus	0.0525717786973819	0.0456500913676968
tRNA-dependent amino acid transfers	0.0393968636223978	0.00590724993699786
p-Hydroxybenzoate degradation	0.099945261315072	0.0789118903236002
Commensurate regulon activation	0.0132439544873078	0.00590724993699786
Nitrosative stress	0.141431545887628	0.122383386871274
Iron-sulfur cluster assembly	0.454980633353101	0.466877462289132
Predicted mycobacterial monooxygenase	0.0620358821738481	0.0678851621309543
Inteins	0.159190707357762	0.151882374660481
Multidrug Resistance Operon mdtRP of Bacillus	0	0.0158380693064645
Lysine biosynthesis AAA pathway 2	0.0539386355739968	0.0508475094064822
Coenzyme F420 synthesis	0.146282727229845	0.175184204376465
tRNA-methylthiotransferase containing cluster	0.276538044929344	0.270264583300335
ABC transporter oligopeptide (TC 3.A.1.5.1)	0.295263720512392	0.292680373406724
Arginine Deiminase Pathway	0.161634512838133	0.1590152092461
Photosystem II	0	0.0158380693064645
DMSP breakdown	0.0333581791385587	0.0383840939149688
Cytochrome B6-F complex	0	0.0158380693064645
CBSS-342610.3.peg.1536	0.196770214644936	0.189657037110345
Anaerobic benzoate metabolism	0.388844140707379	0.385469465610894
Competence or DNA damage-inducible protein CinA and related protein families	0.333914505111799	0.335774380006021
RNA methylation	0.346556638809812	0.327603181806636
Nitric oxide synthase	0.184276224100998	0.193402834651411
DNA repair and recombination eukaryotic	0.0213111079794621	0.00590724993699786
Glycogen metabolism	0.325067191803536	0.371669000186535
Shikimate kinase containing cluster	0.134873548293437	0.148444788120501
Mediator of hyperadherence YidE in Enterobacteria and its conserved region	0.0825328167832914	0.0158380693064645
Phenylalanine and Tyrosine Branches from Chorismate	0.209351484660186	0.198252430099239
Ribosome LSU eukaryotic and archaeal	0.03712425662537	0.0464769163406297
RNA polymerase archaeal initiation factors	0.00748888543262095	0.0292648036671601
Global Two-component Regulator PrrBA in Proteobacteria	0.0902923169913997	0.0819880058875961
CBSS-342610.3.peg.1794	0.23901931111649	0.225492057499757
Cholera toxin	0	0.0158380693064645
Rubrerythrin	0.14542121093056	0.178902615927696
Aromatic Amin Catabolism	0.128646638774029	0.126501508415853
COG0451	0.307538214579739	0.287354171107858
Iron acquisition in Vibrio	0.382293582509424	0.377786645771216
Inner membrane protein YhjD and conserved cluster involved in LPS biosynthesis	0.0322174806680708	0.0383840939149688
Terminal AA3-600 quinol oxidase	0	0.0480342055881567
Spore pigment biosynthetic cluster in Actinomycetes	0.0601996995020091	0.0629777853697014
Biotin biosynthesis	0.497815836676754	0.497919898407637
CBSS-257314.1.peg.488	0.256533198949496	0.261460851227868
HPr kinase and hprK operon in Gram-positive organisms	0.147990883419706	0.143220296788774
Cell envelope-associated LytR-CpsA-Psr transcriptional attenuators	0.0483687467344465	0.0508475094064822
CBSS-288000.5.peg.1793	0.187956006721287	0.182796076698774
Omega peptidases (EC 3.4.19.-)	0.0906004995430979	0.0905414633465034
CBSS-84588.1.peg.1247	0.26996342881114	0.271675345127648
p-cymene degradation	0.0702547012776309	0.0746893241663748
Streptococcus agalactiae virulome	0.140838482314155	0.140449489818703
CBSS-196164.1.peg.1690	0.385724445509289	0.399847295837519
Threonine and Homoserine Biosynthesis	0.42064217239477	0.410881293024289
DNA processing cluster	0.225962097924768	0.221880450036649
Protein degradation	0.22551240526555	0.215340904330929
Type I Restriction-Modification	0.271315762712608	0.319002058317864
COG2302	0.283773372702578	0.282838078431126
Osmoprotectant ABC transporter YehZYXW of Enterobacteriales	0	0.0262279619842236
Type III secretion systems	0.0466199797329138	0.0447854590016062
Chlorobenzoate degradation	0.0593802884347844	0.0769978530888452
Scaffold proteins for [4Fe-4S] cluster assembly (MRP family)	0.33935795980388	0.342168101360027
Unknown carbohydrate utilization ( cluster Ydj )	0.144747655481336	0.150091620288641
Experimental - Histidine Degradation	0.348508302955386	0.353176193611375
Cluster-based Subsystem Grouping Hypotheticals - perhaps Proteosome Related	0.241724456189358	0.265038807379886
tRNA processing	0.316801226962663	0.312357296842924
At5g38900	0.0518602389865638	0.0729832955990293
Ribosomal protein S5p acylation	0.142903771130298	0.140973031716431
Periplasmic-Binding-Protein-Dependent Transport System for α-Glucosides	0.117501505136388	0.096566250711864
Auxin biosynthesis	0.265404035725145	0.274025065637347
At1g10830	0.0261455563583383	0.0158380693064645
Salicylic acid biosynthesis1	0.0261455563583383	0.0262279619842236
General Secretion Pathway	0.208532920534461	0.219938411831424
At1g14345	0.07724809482079	0.0556598721474035
MexA-MexB-OprM Multidrug Efflux System	0.0132439544873078	0.00590724993699786
Folate Biosynthesis	0.333121757647165	0.302832068765276
Cresol degradation	0	0.0158380693064645
Fructose utilization	0.116556493308539	0.0985725360175644
Bile hydrolysis	0.0518602389865638	0.0521369790238661
VieSAB signal transduction system of Vibrio	0.0132439544873078	0.00590724993699786
Fap amyloid fiber secretion system	0	0.0985725360175644
Aromatic amino acid interconversions with aryl acids	0.256855232592318	0.235833287038438
Signal transduction module [RsbQ hydrolase - PAS domain]	0.0456849466250743	0.0408176517766937
Disulphide related cluster	0.0132439544873078	0.0221225447047909
Choline Transport	0.10959195900971	0.0934730027723924
CBSS-323098.3.peg.2823	0.128646638774029	0.108243036934862
Predicted secretion system W clustering with cell division proteins	0.184052482896398	0.181331212647323
Phage regulation of gene expression	0.352505126684568	0.359365183047544
Omega-amidase	0.150424090242139	0.139220516753929
CBSS-326442.4.peg.1852	0.265098488840433	0.266646720692477
Teichoic and lipoteichoic acids biosynthesis	0.107940353213248	0.117922803473387
Neotrehalosadiamine (NTD) Biosynthesis Operon	0	0.0221225447047909
Soluble cytochromes and functionally related electron carriers	0.266663892120762	0.27278083299899
P38 MAP kinase pathways	0.00748888543262095	0.00590724993699786
Glycerolipid and Glycerophospholipid Metabolism in Bacteria	0.462017528457549	0.45376938325233
CBSS-203122.12.peg.188	0.258091360189076	0.260197757955456
Benzoate transport and degradation cluster	0.245867952695736	0.242887730913756
Glutathione analogs: mycothiol	0.173539380164553	0.176433929728954
Multi-subunit cation antiporter	0.259724942892041	0.216081954705062
Alkanesulfonate assimilation	0.211718373281269	0.20569182237554
Oxygen and light sensor PpaA-PpsR	0.0436610925550103	0.00590724993699786
Ubiquinone Menaquinone-cytochrome c reductase complexes	0.269112654745061	0.270934312528394
KDO2-Lipid A biosynthesis	0.278969974568634	0.270040745785846
CBSS-257314.1.peg.752	0.0783379994051093	0.0993139982355226
N-heterocyclic aromatic compound degradation	0.156169729453727	0.1433917455707
Protein chaperones	0.452391005796358	0.489886416211845
At3g21300	0.389527211351865	0.403544752314043
Cell division-ribosomal stress proteins cluster	0.465779373702574	0.477571612194345
Ribosome LSU mitochondrial	0.0213111079794621	0.00590724993699786
16S rRNA modification within P site of ribosome	0.220881304885509	0.211578726595909
L-Arabinose utilization	0.148555931784444	0.132359123229006
Methionine Degradation	0.43695862564053	0.462664411824194
NiFe hydrogenase maturation	0.182099079671949	0.212879472013536
Glutathionylspermidine and Trypanothione	0.0487841698236081	0.0533636675626367
Pterin biosynthesis	0.202473944592391	0.200383308704413
Proteasome eukaryotic	0.0625427254197797	0.058292755561327
Cluster co-expressed with butyrate metabolism cluster	0.0518602389865638	0.0789118903236002
RNA processing orphans	0.0514967517799713	0.0515006876514822
Bacillus biofilm matrix protein component TasA and homologs	0.00748888543262095	0.00590724993699786
Two cell division clusters relating to chromosome partitioning	0.386661626374924	0.388973045437222
TCA Cycle	0.723961431385769	0.73336889412719
Biotin biosynthesis Experimental	0.244383031517373	0.24438332343539
Aminopeptidases (EC 3.4.11.-)	0.296253467932115	0.28304586929088
DNA-replication	0.679195393202273	0.679290147058107
Propanediol utilization	0.105083913398046	0.105047197705083
Translation elongation factors eukaryotic and archaeal	0.14977289484283	0.151396115440334
Hypothetical Related to Dihydroorotate dehydrogenase	0.110595830130717	0.110467298217007
Chloroaromatic degradation pathway	0.162066826578877	0.151396115440334
Toxin-antitoxin systems (other than RelBE and MazEF)	0.0992481154617613	0.09554668580287
CBSS-323850.3.peg.3284	0.0518602389865638	0.00590724993699786
KH domain RNA binding protein YlqC	0.106392269273782	0.0924181158576701
Central meta-cleavage pathway of aromatic compound degradation	0.189761848111696	0.176710242299559
Galactose-inducible PTS	0.121894009082669	0.118745755320452
Nitrogen fixation	0.0213111079794621	0.00590724993699786
ATP-dependent efflux pump transporter Ybh	0.0178852965666993	0.0292648036671601
Capsular heptose biosynthesis	0.158131285449986	0.184508805571782
Spliceosome	0.0461580999016029	0.0396504215456671
A Hypothetical Protein Related to Proline Metabolism	0.088261844135364	0.1193593882325
Experimental-yggC	0.128538644566579	0.125921008346392
Universal GTPases	0.683655954703654	0.71159420644795
Glycolysis and Gluconeogenesis	0.5258699725389	0.541825718402849
Aromatic amino acid degradation	0.294969448797382	0.286269826795534
Denitrification	0.207328279369155	0.159479683978807
Periplasmic Stress Response	0.184425196671198	0.191541926652925
YrdC-YciO-Sua5 protein family	0.319354113207615	0.328373483053363
CBSS-316273.3.peg.448	0.197384787762475	0.199440086211357
Anaerobic respiratory reductases	0.405234677178271	0.401866237154366
Branched chain amino acid degradation regulons	0.614668794850375	0.602367343405622
Alpha-Amylase locus in Streptocococcus	0.0808148726575628	0.0701358555847342
At3g50560	0.277596089371245	0.264190276100171
CBSS-216592.1.peg.3534	0.0828716867884217	0.0905414633465034
CBSS-83333.1.peg.946	0.0868270366649548	0.0789118903236002
Methanogenesis from methylated compounds	0.0295621135738738	0.0337057426353297
mnm5U34 biosynthesis bacteria	0.353291005527949	0.355093415370721
Translation initiation factors eukaryotic and archaeal	0.263253209070275	0.265576517490136
Ribosome SSU mitochondrial	0.0239742903735697	0.0262279619842236
Murein Hydrolases	0.257543140950395	0.238129827473394
tRNA modification yeast mitochondrial	0.309391070518777	0.306160465140989
Transport of Iron	0.253652284944311	0.254141760926134
Staphylococcus aureus hypothetical repetitive gene loci	0.18751927266782	0.183325186492741
Ribosome SSU chloroplast	0.0239742903735697	0.035451796118598
WhiB and WhiB-type regulatory proteins	0.0726850384345571	0.0729832955990293
Luciferases	0.0436610925550103	0.0337057426353297
Conserved gene cluster associated with Met-tRNA formyltransferase	0.438327881895512	0.430348841504675
G3E family of P-loop GTPases (metallocenter biosynthesis)	0.426455194025731	0.449709324582624
CBSS-243265.1.peg.198	0.135902146271325	0.145771316915899
Serine endopeptidase (EC 3.4.21.-)	0.108196132543488	0.130871187624516
Terminal cytochrome C oxidases	0.408490111375664	0.406590317619552
Sulfur oxidation	0.202342265035384	0.194017910017749
Sucrose-specific PTS	0.122460760332669	0.118950637342476
Pyruvate:ferredoxin oxidoreductase	0.03712425662537	0.0316838706316963
Coenzyme A Biosynthesis	0.340750595649219	0.340924225527011
tRNA splicing	0.00748888543262095	0.00590724993699786
Heme and Siroheme Biosynthesis	0.421996727400692	0.419205012408412
Maltose utilization cluster	0.0909075989043255	0.0995598674369974
Colonization factor antigen I fimbriae	0.00748888543262095	0.00590724993699786
Protocatechuate branch of beta-ketoadipate pathway	0.267182423609144	0.261382194295464
RNA polymerase III	0.0425538108984813	0.0383840939149688
Curli production	0.0491918668805819	0.0456500913676968
Biofilm formation in Staphylococcus	0.0712814234693365	0.0756893906753958
Tricarballylate Utilization	0.09121362705866	0.0682681588214939
Quorum-sensing in Vibrio	0.0239742903735697	0.0262279619842236
Biofilm Adhesin Biosynthesis	0.0441888868116704	0.0567412676642109
ZZ gjo need homes	0.331988785608881	0.30640476853156
2-methylcitrate to 2-methylaconitate metabolism cluster	0.0379225975099491	0.0292648036671601
Pterin metabolism 3	0.389746411556805	0.379216195090033
Bacterial Cytoskeleton	0.48338233774368	0.491143012189161
Sucrose utilization	0.0511278163675186	0.0429195524272499
Phage tail proteins 2	0.03712425662537	0.0337057426353297
Lactose and Galactose Uptake and Utilization	0.221171383782547	0.232936655594745
Sex pheromones in Enterococcus faecalis and other Firmicutes	0.125700091560419	0.127655029032055
Tocopherol Biosynthesis	0.196838628364759	0.195240348313174
Butyrate metabolism cluster	0.466141914859812	0.450377682329434
HtrA and Sec secretion	0.413486332421392	0.405902771706068
Cyanate hydrolysis	0.189690040385379	0.185031826191966
CBSS-176279.3.peg.868	0.209978057248954	0.209384908709732
Conjugative transfer related cluster	0.188753321109725	0.17629558276626
Murein hydrolase regulation and cell death	0.108323788615816	0.0983240826505994
Fatty Acid Biosynthesis FASI	0.134976743314285	0.140973031716431
Carbon Starvation	0.151625960826237	0.152044117052253
Lipid A-Ara4N pathway ( Polymyxin resistance )	0.21270366804358	0.240122685919107
Quinolinic acid and its derivatives	0.163013635912194	0.164946038140444
LSU ribosomal proteins cluster	0.286300690573709	0.282630042260939
Wyeosine-MimG Biosynthesis	0.253699166004851	0.270785714095015
Cannabinoid biosynthesis	0.0644999256568719	0.0158380693064645
Fermentations: Lactate	0.223129059719037	0.254552680699823
CBSS-316273.3.peg.2378	0.125920585878441	0.131431028782011
Trehalose Uptake and Utilization	0.112453764291128	0.129177927947726
Methylthiotransferases	0.26765632680821	0.267634335048826
Glycine Biosynthesis	0.282831025871511	0.299634956166945
Rcs phosphorelay signal transduction pathway	0	0.0545357823848883
Rrf2 family transcriptional regulators	0.0794103873255588	0.0708627836514174
Fructoselysine (Amadori product) utilization pathway	0	0.0158380693064645
2-isocapryloyl-3R-hydroxymethyl-gamma-butyrolactone and other bacterial morphogens	0.0525717786973819	0.0539561046123521
HMG CoA Synthesis	0.393350469943951	0.385120985624681
Carboxysome	0.205663610518796	0.222286087781029
YaaA	0.0647372245121036	0.0587929014359141
Trehalose Biosynthesis	0.398021906001679	0.440932735874838
Multidrug Resistance Efflux Pumps	0.306951299516704	0.29274597644104
polyprenyl synthesis	0.241572596133127	0.253564688578716
Cluster Ytf and putative sugar transporter	0.205082941953825	0.217761956030801
RNA polymerase III initiation factors	0	0.0292648036671601
Aminoglycoside adenylyltransferases	0	0.0158380693064645
dTDP-rhamnose synthesis	0.291401150293861	0.328373483053363
Quinate degradation	0.10921308962842	0.113935167108081
Isoleucine degradation	0.641597210726872	0.642081426845656
pyrimidine conversions	0.455531601465258	0.476039774395359
CBSS-323850.3.peg.3142	0	0.0262279619842236
Urea carboxylase and Allophanate hydrolase cluster	0.120178491582108	0.134561817145175
Unknown sugar utilization (cluster yphABCDEFG)	0.0132439544873078	0.0158380693064645
Phosphate metabolism	0.565481386844372	0.577580872836962
P uptake (cyanobacteria)	0.356049492862118	0.36848584437646
Possible Ammonia conversion cluster	0.205792335823529	0.202830688746144
Translation initiation factors bacterial	0.325952252028212	0.327161799594531
Streptolysin S Biosynthesis and Transport	0.0456849466250743	0.0527576124431865
Nucleoside Catabolism cluster	0.271987880274307	0.298811355318669
Alcaligin Siderophore	0.00748888543262095	0.00590724993699786
MexE-MexF-OprN Multidrug Efflux System	0.0840460090385041	0.0908120157119372
Alkylphosphonate utilization	0.167661610197009	0.174485406941169
Maltose and Maltodextrin Utilization	0.374525735270172	0.381302059481108
Threonine anaerobic catabolism gene cluster	0.106131960091254	0.0880675897091847
Bacterial cyanide production and tolerance mechanisms	0.22232607348364	0.223094063123077
Mannitol Utilization	0.156617748567123	0.146779522132976
ClpS and metallo-protease cluster in Cyanos	0.110220464171654	0.106200149999511
At1g52510 AT4G12830 (COG0596)	0.0996670170717665	0.103880603719786
SecY2-SecA2 Specialized Transport System	0.0239742903735697	0.0158380693064645
Symbiotic colonization and sigma-dependent biofilm formation gene cluster	0.0132439544873078	0.0221225447047909
ABC transporter tungstate (TC 3.A.1.6.2)	0.0794103873255588	0.0508475094064822
Phosphonate metabolism	0.0579656943878036	0.0501760325497921
Toluene degradation	0.069837906172778	0.0611823970570194
Teichuronic acid biosynthesis	0.1984710187653	0.221677215740555
coenzyme M biosynthesis	0.045199677223794	0.0383840939149688
CBSS-393121.3.peg.2760	0.38599606552132	0.398728709929939
COG2509	0.234472612298161	0.235276937333312
Phage baseplate proteins	0	0.0158380693064645
Transcription factors bacterial	0.434810089880684	0.436748120274147
Gene Transfer Agent	0.204564851213108	0.162540644125815
Iron(III) dicitrate transport system Fec	0.0712814234693365	0.0551034726678561
NAD consumption	0.201748234926301	0.204782331761965
Tryptophan catabolism	0.21016550879721	0.207941142666195
Bacteriorhodopsin	0.00748888543262095	0.00590724993699786
sigma-Fimbriae	0.00748888543262095	0.0396504215456671
methanopterin biosynthesis	0.0213111079794621	0.00590724993699786
Octadecanoids	0	0.0292648036671601
CBSS-228410.1.peg.134	0.196770214644936	0.187875639004373
Carnitine Metabolism in Microorganisms	0.0499857067847662	0.0515006876514822
Allantoin Utilization	0.15599016283967	0.147780919853937
Carbon monoxide dehydrogenase maturation factors	0.174258328961933	0.15333164886466
Siderophore Enterobactin	0	0.0292648036671601
Biogenesis of c-type cytochromes	0.264661009317043	0.25707709684126
Prophage lysogenic conversion modules	0.0668084351292243	0.058292755561327
Vibrioferrin synthesis	0.00748888543262095	0.0316838706316963
Fructooligosaccharides(FOS) and Raffinose Utilization	0.161634512838133	0.16329640467193
Dihydroxyacetone kinases	0.0558676307675559	0.0515006876514822
Xyloglucan Utilization	0.0620358821738481	0.0487714221975618
YcfH	0.120293585677901	0.120172891370636
Urea decomposition	0.322358052525845	0.321511100128628
Lysine degradation	0.150794931809648	0.158393705696001
CBSS-52598.3.peg.2843	0.169234909136818	0.150908268135306
CBSS-235.1.peg.567	0.423974148606638	0.419243737596111
Leucine Biosynthesis	0.369137849997367	0.37463233771394
CBSS-314267.3.peg.390	0.15910270214401	0.1433917455707
Tetrathionate respiration	0.0213111079794621	0.0316838706316963
Malonate decarboxylase	0.00748888543262095	0.0429195524272499
Pseudomonas quinolone signal PQS	0.045199677223794	0.0480342055881567
At1g33290 At1g73170 At3g10420	0.0344050897179714	0.0464769163406297
Synthesis of osmoregulated periplasmic glucans	0.235266254526073	0.252653612675904
Transport of Zinc	0.201085357874221	0.175879776770518
Listeria bile tolerance locus BltB	0.0295621135738738	0.0221225447047909
Phosphorylcholine incorporation in LPS	0.0393968636223978	0.0158380693064645
HPr catabolite repression system	0.0804663593456161	0.0705006661368978
CBSS-224911.1.peg.435	0.153183127534584	0.139220516753929
Soluble methane monooxygenase (sMMO)	0.14770755193915	0.124164128559108
USS-DB-7	0.326770898435564	0.359365183047544
Putrescine utilization pathways	0.127780274460783	0.120577673602598
Carotenoids	0.310514942174003	0.309012083782589
Phage neck proteins	0	0.0221225447047909
Predicted carbohydrate hydrolases	0.124480776558352	0.119970010687433
CBSS-316057.3.peg.659	0.177568811942198	0.179716548923225
Nucleolar protein complex	0.142316654779489	0.135469576141944
Quinone oxidoreductase family	0.190406537349915	0.167167196726158
Inorganic Sulfur Assimilation	0.450739969365813	0.47404198816454
Glycine and Serine Utilization	0.493873786406613	0.504913639844455
Selenocysteine metabolism	0.203457779665583	0.210046501385994
Bile hydrolysis related cluster	0.0178852965666993	0.00590724993699786
L-ascorbate utilization (and related gene clusters)	0.0431165890721555	0.0429195524272499
Orphan regulatory proteins	0.174178614546981	0.147447870462933
Phenazine biosynthesis	0.0456849466250743	0.0369953954327943
Staphylococcal accessory gene regulator system	0.108451289958048	0.103410007479558
Coenzyme B12 biosynthesis	0.317885103924197	0.31206086780847
Regulatory Intramembrane Proteolysis Pathways	0.0393968636223978	0.0408176517766937
Perosamine Synthesis Vibrio	0.24258218877883	0.259801020154527
CBSS-193567.1.peg.90	0.0261455563583383	0.088623561279752
Phage integration and excision	0.293379684938477	0.304133227659931
COG1565	0.240658283520344	0.234531961219772
D-galactonate catabolism	0.068993116765197	0.0733286630126867
Glutaredoxin 3 containing cluster	0.127997384219011	0.124752354903121
Lipopolysaccharide assembly	0.298795385746918	0.286337791056771
Recycling of Peptidoglycan Amino Acids	0.176473391658412	0.179310136637149
COG3533	0.197793071467543	0.191417020025465
MukBEF Chromosome Condensation	0.00748888543262095	0.0158380693064645
D-allose utilization	0.0132439544873078	0.0292648036671601
GroEL GroES	0.316108529685463	0.340247667812049
ClpAS cluster	0.292672847334791	0.294248435879005
F0F1-type ATP synthase	0.394573466533626	0.419437289912998
Universal stress protein family	0.0507531817969584	0.0487714221975618
Poly-gamma-glutamate biosynthesis	0.197793071467543	0.185031826191966
Heterocyst formation in cyanobacteria	0.00748888543262095	0.00590724993699786
Phenylpropionate Degradation	0.0379225975099491	0.0501760325497921
Pyrrolnitrin biosynthesis	0.0132439544873078	0.0158380693064645
VC0266	0.0668084351292243	0.0634124754503412
CBSS-292415.3.peg.2341	0.149399502608823	0.141841450555935
D-Alanyl Lipoteichoic Acid Biosynthesis	0.0132439544873078	0.0158380693064645
C jejuni colonization of chick caeca	0.278929721353896	0.268691406580937
Peripheral Glucose Catabolism Pathways	0.07724809482079	0.0740130480709617
Flavodoxin	0.124925465853	0.123375697038144
beta-glucuronide utilization	0	0.0158380693064645
Mannose Metabolism	0.249567796979443	0.268917053367784
At1g24340	0.0637785379740435	0.0597699744106117
PA0057 cluster	0.0261455563583383	0.0369953954327943
Cobalamin synthesis	0.177100324263908	0.16731413031522
Cluster with second YidC in Bacilli	0.0132439544873078	0.0438775481295601
Lipoprotein sorting system	0.180502336960229	0.173219361719905
Hfl operon	0.222728107647984	0.213525559108127
Mercury resistance operon	0.0804663593456161	0.0515006876514822
Methionine Biosynthesis	0.605831471078058	0.613484907296861
Siderophore Aerobactin	0.045199677223794	0.0438775481295601
Persister Cells	0	0.0572673628198188
At1g54520	0.0738596892454634	0.0763470534792596
MLST	0.37688515683652	0.363517405888554
CBSS-316407.3.peg.2816	0	0.0158380693064645
ClpS like protein and vWFA-like protein cluster	0.056176673436301	0.0316838706316963
Bacterial light-harvesting proteins	0.0393968636223978	0.0316838706316963
Core Oligosaccharide Glycosylation in Pseudomonas	0.0362772761404409	0.0521369790238661
YjeE	0.088261844135364	0.0866612862762671
CBSS-83331.1.peg.3039	0.320100994196618	0.332023392921658
Unknown carbohydrate utilization ( cluster Yeg )	0.140838482314155	0.1561983201391
Exopolysaccharide Biosynthesis	0.108323788615816	0.116886254543288
NAD and NADP cofactor biosynthesis global	0.40065718423044	0.389359589773817
COG0398	0.197725103376678	0.175184204376465
Hexose Phosphate Uptake System	0.0752001239279067	0.0638418941781978
ABC transporter [iron.B12.siderophore.hemin]	0.00748888543262095	0.00590724993699786
Siderophore Achromobactin	0.0213111079794621	0.0221225447047909
COG3380 COG2907	0.248263353631068	0.244820476179718
Flagellum	0.435917436556779	0.425149918552536
Na(+)-translocating NADH-quinone oxidoreductase and rnf-like group of electron transport complexes	0.0555552217981659	0.0773207716408469
At5g11840 At5g67370	0.104290521311551	0.0963124086485715
CBSS-262719.3.peg.410	0.226968996066996	0.22746142873616
At5g63420	0.41934758247386	0.422709119287238
SigmaB stress responce regulation	0.106392269273782	0.122383386871274
Transport of Molybdenum	0.0949530267850935	0.112647179546525
ABC transporter alkylphosphonate (TC 3.A.1.9.1)	0.161027212938534	0.133097190557968
Experimental-Ubiquinone BiosynthesisVDC	0.316768293832476	0.312830683000048
Polysaccharide deacetylases	0.0847091487415162	0.0789118903236002
AMP to 3-phosphoglycerate	0.0344050897179714	0.0369953954327943
Thioredoxin-disulfide reductase	0.289173132096509	0.306587796761405
COG3146 experimental	0.393854702513529	0.378636366787659
Plasmid-encoded T-DNA transfer	0.258364772759545	0.22930869270561
Late competence	0.0239742903735697	0.00590724993699786
The mdtABCD multidrug resistance cluster	0.0483687467344465	0.0572673628198188
CBSS-87626.3.peg.3639	0.223243419604703	0.218387069870371
Glutathione: Redox cycle	0.211409110151819	0.199321754117996
Glutaredoxin 3 and Glutathione synthetase cluster	0.148743805381311	0.126308288350971
Glutaredoxin 3 containing cluster 2	0.110345729621342	0.0798488618417076
Photosystem I	0.00748888543262095	0.00590724993699786
Polyadenylation specificity factor	0.0178852965666993	0.0262279619842236
YeiH	0.0576748440106728	0.0501760325497921
Acid resistance mechanisms	0.203261541420134	0.194508113222953
YgjD and YeaZ	0.132898408768305	0.133831403040748
CTP synthase (EC 6.3.4.2) cluster	0.303251493911739	0.310033507298627
tRNA nucleotidyltransferase	0.129507532775121	0.13364820818871
Polymyxin Synthetase Gene Cluster in Bacillus	0.0456849466250743	0.0456500913676968
L-2-amino-thiazoline-4-carboxylic acid-Lcysteine conversion	0.0989678152917585	0.0910817352681635
Experimental-COG2515	0.0625427254197797	0.062537638056606
Conserved gene cluster possibly involved in RNA metabolism	0.22284277551746	0.234904905198325
Phage nin genes - N-independent survival	0.00748888543262095	0.00590724993699786
Clavulanic acid biosynthesis	0.0333581791385587	0.00590724993699786
Bacterial signal recognition particle (SRP)	0.242833560500752	0.24128825792176
CBSS-342610.3.peg.283	0.121666605627151	0.126114788756702
Divergent RNA modification related clusters	0.0261455563583383	0.0158380693064645
PFGI-1-like cluster 1	0.0132439544873078	0.0316838706316963
Zinc regulated enzymes	0.38857532810934	0.392729654655992
A Gammaproteobacteria Cluster Relating to Translation	0.283616663624388	0.296383081259777
CBSS-393133.3.peg.2787	0.133212117600508	0.152367090300586
Broadly distributed proteins not in subsystems	0.155359962122865	0.114785905722035
Quorum sensing regulation in Pseudomonas	0.0436610925550103	0.0494846314615347
Control of Swarming in Vibrio and Shewanella species	0.00748888543262095	0.0158380693064645
Serine Biosynthesis	0.350812458526922	0.352484257816893
De Novo Pyrimidine Synthesis	0.457218346734147	0.467847753265002
Methionine Salvage	0.156796594466023	0.147281065297184
L-Cystine Uptake and Metabolism	0.156796594466023	0.139044096684806
Exosporium	0.00748888543262095	0.00590724993699786
Methylglyoxal Metabolism	0.311362184885706	0.303328781020461
Histidine Biosynthesis	0.326046867493456	0.330015166666681
CBSS-269801.1.peg.1715	0.122234359604975	0.12377050761305
D-Sorbitol(D-Glucitol) and L-Sorbose Utilization	0.0642610646795719	0.0567412676642109
beta-Fimbriae	0	0.0221225447047909
LOS core oligosaccharide biosynthesis	0.185537716328681	0.175184204376465
D-Tagatose and Galactitol Utilization	0.120867485374167	0.150908268135306
Iron siderophore sensor & receptor system	0	0.0292648036671601
CBSS-89187.3.peg.2957	0.17536993104907	0.182530811288006
